# Supplementary material for: Comprehensive Analysis of Clinically Significant Hepatitis B Virus Mutations in Relation to Genotype, Subgenotype and Geographic Region
Source: Front Microbiol. 2020 Dec 14;11:616023. doi: 10.3389/fmicb.2020.616023 (PMC7767914; doi:10.3389/fmicb.2020.616023)
Supplement: Supplementary Table 1 — HBV complete genome sequences dataset. [file Table_1.XLSX]

## Sheet: Plan1
Access number	Genotype	Subgenotype	Country	Geographic Region	P120	I/T126	Q129	G130	M133	K141	P142	S/T143	D144	G145	C1653	T1753	A1762	G1764	PRE-S deletion	rtL180	rtA181	rtT184	rtS202I	rtM204	rtN236	rtM250
AB014370	A	A2	Japan	Eastern Asia	P	T	Q	G	M	K	P	T	D	G	C	T	T	A	No	L	A	T	S	M	N	M
AB064314	A	A2	USA	Northern America	P	T	Q	G	M	K	P	T	D	G	C	T	T	A	No	L	A	T	S	M	N	M
AB076679	A	A1	Malawi	Eastern Africa	P	T	Q	G	M	K	P	T	D	G	C	T	T	A	No	L	A	T	S	M	N	M
AB116082	A	A1	Bangladesh	Southern Asia	P	T	Q	G	M	K	P	T	D	G	C	T	T	A	No	L	A	T	S	M	N	M
AB116083	A	A1	Bangladesh	Southern Asia	P	S	Q	G	M	K	P	T	D	G	C	C	T	A	No	L	A	T	S	M	N	M
AB116084	A	A1	Bangladesh	Southern Asia	P	T	Q	G	M	K	P	T	D	G	C	C	T	A	No	L	A	T	S	M	N	M
AB116085	A	A1	Bangladesh	Southern Asia	P	T	Q	G	M	K	P	T	D	G	C	C	T	A	No	L	A	T	S	M	N	M
AB116088	A	A1	Nepal	Southern Asia	P	T	Q	G	M	K	P	T	D	G	C	T	T	A	No	L	A	T	S	M	N	M
AB116089	A	A1	Nepal	Southern Asia	P	T	R	G	M	K	P	T	D	G	T	T	T	A	No	L	A	T	S	M	N	M
AB116091	A	A1	Philippines	South-eastern Asia	T	T	Q	G	M	K	P	T	D	G	C	T	T	A	No	L	A	T	S	M	N	M
AB116092	A	A1	Philippines	South-eastern Asia	P	T	Q	G	M	K	P	T	D	G	T	T	T	A	No	L	S	T	S	M	N	M
AB116093	A	A1	Philippines	South-eastern Asia	P	T	Q	G	M	K	P	T	D	G	C	T	T	A	No	L	A	T	S	M	N	M
AB116094	A	A1	Philippines	South-eastern Asia	T	T	Q	G	T	K	P	T	G	G	C	T	T	A	No	L	A	T	S	M	N	M
AB194951	A	QS-A3	Cameroon	Middle Africa	P	T	Q	G	M	K	P	T	D	G	C	T	T	A	No	L	A	T	S	M	N	M
AB205118	A	A2	Japan	Eastern Asia	P	T	Q	G	M	K	P	T	D	G	C	T	T	A	No	L	A	T	S	M	N	M
AB453986	A	A1	Japan	Eastern Asia	P	T	Q	G	M	K	P	T	D	G	C	C	T	A	No	L	A	T	S	M	N	M
AB453988	A	A1	Japan	Eastern Asia	P	T	Q	G	M	K	P	T	D	G	C	T	T	A	No	L	A	T	S	M	N	M
AB480036	A	A2	Japan	Eastern Asia	P	T	Q	G	M	K	P	T	D	G	C	T	T	A	No	L	A	T	S	M	N	M
AB937797	A	A2	Japan	Eastern Asia	?	?	Q	G	M	K	P	T	D	G	C	T	T	A	No	L	A	T	S	M	N	M
AF090838	A	A2	x	x	P	T	Q	G	M	K	P	T	D	G	C	C	T	A	No	L	A	T	S	M	N	M
AF537371	A	A2	x	x	P	T	Q	G	M	K	P	T	D	G	C	C	T	A	No	L	A	T	S	M	N	M
AF537372	A	A2	x	x	P	T	Q	G	T	K	P	T	D	G	C	C	T	A	No	L	A	T	S	M	N	M
AJ309369	A	A2	France	Western Europe	P	T	Q	G	M	K	P	T	D	G	C	G	T	A	No	L	A	T	S	M	N	M
AJ309370	A	A2	France	Western Europe	P	T	Q	G	M	K	P	T	D	G	C	G	T	A	No	L	A	T	S	M	N	M
AJ344115	A	A2	France	Western Europe	S	I	R	G	M	K	P	T	D	G	T	T	T	A	No	L	A	T	S	M	N	M
AY034878	A	A2	x	x	P	T	Q	G	M	K	P	T	D	G	T	T	T	A	No	M	A	T	S	I	N	M
AY152726	A	A2	x	x	P	T	Q	G	T	K	P	T	D	G	C	T	T	A	No	L	A	T	S	M	N	M
AY233275	A	A1	South Africa	Southern Africa	P	T	Q	G	M	K	P	T	D	G	C	T	T	A	No	L	A	T	S	M	N	M
AY233290	A	A1	South Africa	Southern Africa	P	T	Q	G	M	K	P	T	D	G	C	C	T	A	No	L	A	T	S	M	N	M
AY373429	A	A1	India	Southern Asia	P	T	Q	G	M	K	P	T	D	G	C	T	T	A	No	L	A	T	R	M	N	M
AY373432	A	A1	India	Southern Asia	P	T	Q	G	M	K	P	T	D	G	C	T	T	A	No	L	A	T	S	M	N	M
AY934763	A	QS-A3	Gambia	Western Africa	P	T	Q	G	M	K	P	T	D	G	C	C	T	A	No	L	A	T	S	M	N	M
AY934772	A	A1	Uganda	Eastern Africa	P	T	Q	G	M	K	P	T	D	G	C	T	T	A	No	L	A	T	S	M	N	M
DQ020002	A	A1	Congo	Middle Africa	P	T	Q	G	M	K	P	T	D	G	C	T	T	A	No	L	A	T	S	M	N	M
DQ298161	A	A2	Cabo Verde	Western Africa	P	T	Q	G	M	K	P	T	D	G	C	A	T	A	No	L	A	T	S	M	N	M
DQ298163	A	A2	Italy	Southern Europe	P	T	Q	G	M	K	P	T	D	G	C	A	T	A	No	L	A	T	S	M	N	M
DQ298164	A	A2	Italy	Southern Europe	P	T	Q	G	M	K	P	T	D	G	C	A	T	A	No	L	A	T	S	M	N	M
DQ298165	A	A2	Italy	Southern Europe	P	T	Q	G	M	K	P	T	D	G	C	A	T	A	No	L	A	T	S	M	N	M
EF103278	A	A1	India	Southern Asia	P	T	Q	G	M	K	P	T	D	G	C	T	T	A	No	L	A	T	S	M	N	M
EU594385	A	A2	Estonia	Northern Europe	P	T	Q	G	M	K	P	T	D	G	C	T	T	A	No	L	A	T	S	M	N	M
EU594387	A	A2	Latvia	Northern Europe	P	T	Q	G	M	K	P	T	D	G	C	T	T	A	No	L	A	T	S	M	N	M
EU859934	A	A2	Belgium	Western Europe	P	T	Q	G	M	K	P	T	D	A	C	T	T	A	No	M	A	T	S	V	N	M
EU859944	A	A2	Belgium	Western Europe	P	T	Q	G	M	K	P	T	D	G	C	T	T	A	No	L	A	T	S	M	N	M
EU859955	A	A2	Belgium	Western Europe	P	T	Q	G	M	K	P	T	D	G	C	T	T	A	No	M	A	T	S	V	N	M
FJ692558	A	A1	Haiti	Caribbean	P	T	Q	G	M	K	P	T	D	G	T	T	T	A	No	L	A	T	S	M	N	M
FJ692559	A	A1	Haiti	Caribbean	P	T	Q	G	M	K	P	T	D	G	C	T	T	A	No	L	A	T	S	M	N	M
FJ692561	A	A1	Haiti	Caribbean	P	T	Q	G	M	K	P	T	D	G	T	Y	T	A	No	L	A	T	S	M	N	M
FJ692562	A	A1	Haiti	Caribbean	P	T	Q	G	M	K	P	T	D	G	T	T	T	A	No	L	A	T	S	M	N	M
FJ692567	A	A1	Haiti	Caribbean	P	T	Q	G	M	K	P	T	D	G	C	C	T	A	No	L	A	T	S	M	N	M
FJ692575	A	A1	Haiti	Caribbean	P	T	Q	G	M	K	P	T	D	G	C	T	T	A	No	L	A	T	S	M	N	M
FJ692577	A	A1	Haiti	Caribbean	P	T	Q	G	M	K	P	T	D	G	C	C	T	A	No	L	A	T	S	M	N	M
FJ692592	A	A1	Haiti	Caribbean	P	T	Q	G	M	K	P	T	D	G	C	C	T	A	No	L	A	T	S	M	N	M
FJ692595	A	QS-A3	Haiti	Caribbean	P	T	Q	G	M	K	P	T	D	G	T	C	T	A	No	L	A	T	S	M	N	M
FJ692599	A	QS-A3	Haiti	Caribbean	P	T	Q	G	M	K	P	T	D	G	C	C	T	A	No	L	A	T	S	M	N	M
FJ692601	A	QS-A3	Haiti	Caribbean	P	T	Q	G	M	K	P	T	D	G	C	Y	T	A	No	L	A	T	S	M	N	M
FJ692603	A	QS-A3	Haiti	Caribbean	P	T	Q	G	M	K	P	T	D	G	C	G	T	A	No	L	A	T	S	M	N	M
FJ692605	A	QS-A3	Haiti	Caribbean	P	T	Q	G	M	K	P	T	D	G	C	T	T	A	No	L	A	T	S	M	N	M
FJ692606	A	QS-A3	Haiti	Caribbean	P	T	Q	G	M	K	P	T	D	G	C	T	T	A	No	L	A	T	S	M	N	M
FJ692608	A	QS-A3	Haiti	Caribbean	P	T	Q	G	M	K	P	T	D	G	T	T	T	A	No	L	A	T	S	M	N	M
FJ692611	A	QS-A3	Haiti	Caribbean	P	T	Q	G	M	K	P	T	D	G	C	C	T	A	No	L	A	T	S	M	N	M
FN545825	A	QS-A3	Nigeria	Western Africa	P	T	Q	G	M	K	P	T	D	G	C	C	T	A	No	L	A	T	S	M	N	M
FN545826	A	QS-A3	Cameroon	Middle Africa	P	T	Q	G	M	K	P	T	D	G	T	T	T	A	No	L	A	T	S	M	N	M
FN545830	A	QS-A3	Cameroon	Middle Africa	P	T	Q	G	M	K	P	T	D	G	C	C	T	A	No	L	A	T	S	M	N	M
FN545832	A	QS-A3	Cameroon	Middle Africa	P	T	Q	G	M	K	P	T	D	G	C	T	T	A	No	L	A	T	S	M	N	M
FN545833	A	QS-A3	Cameroon	Middle Africa	P	T	Q	G	M	K	P	T	D	G	T	T	T	A	No	L	A	T	S	M	N	M
GQ331046	A	A4	Belgium	Western Europe	P	T	Q	G	M	K	P	T	D	G	C	C	T	A	No	L	A	T	S	M	N	M
GQ477465	A	A2	Poland	Eastern Europe	P	T	Q	G	M	K	P	T	D	G	C	A	T	A	No	L	A	T	S	M	N	M
GQ477466	A	A2	Poland	Eastern Europe	P	T	Q	G	M	K	P	T	D	G	T	C	T	A	No	L	A	T	S	M	N	M
GQ477468	A	A2	Poland	Eastern Europe	P	T	Q	S	M	K	P	T	D	G	C	T	T	A	No	L	A	T	S	M	N	M
GQ477469	A	A2	Poland	Eastern Europe	P	T	Q	G	M	K	P	T	D	G	T	C	T	A	No	L	A	T	S	M	N	M
GQ477472	A	A2	Poland	Eastern Europe	P	T	Q	G	M	K	P	T	D	G	C	T	T	A	No	L	A	T	S	M	N	M
AB076678	A	A1	Malawi	Eastern Africa	P	T	Q	G	M	K	P	T	D	G	C	T	A	G	No	L	A	T	S	M	N	M
AB116076	A	A2	USA	Northern America	P	T	Q	G	M	K	P	T	D	G	C	T	A	A	No	L	A	T	S	M	N	M
AB116077	A	A2	USA	Northern America	P	T	Q	G	M	K	P	T	D	G	C	T	A	G	No	L	A	T	S	M	N	M
AB116078	A	A2	USA	Northern America	P	T	Q	G	M	K	P	T	D	G	C	T	A	A	No	L	A	T	S	M	N	M
AB116079	A	A2	Japan	Eastern Asia	P	T	Q	G	M	K	P	T	D	G	C	T	A	G	No	L	A	T	S	M	N	M
AB116080	A	A2	Japan	Eastern Asia	P	T	Q	G	M	K	P	T	D	G	C	T	A	G	No	L	A	T	S	M	N	M
AB116081	A	A2	Japan	Eastern Asia	P	T	Q	G	M	K	P	T	D	G	C	T	A	G	No	L	A	T	S	M	N	M
AB116086	A	A1	India	Southern Asia	P	T	Q	G	M	K	P	T	D	G	C	T	A	G	No	L	A	T	S	M	N	M
AB116087	A	A1	India	Southern Asia	P	T	Q	G	M	K	P	T	D	G	C	T	A	G	No	L	A	T	S	M	N	M
AB126580	A	A2	Russia	Eastern Europe	P	T	Q	G	M	K	P	T	D	G	C	T	A	G	No	L	A	T	S	M	N	M
AB194950	A	QS-A3	Cameroon	Middle Africa	P	T	Q	G	M	K	P	T	D	G	C	T	A	G	No	L	A	T	S	M	N	M
AB194952	A	QS-A3	Cameroon	Middle Africa	P	T	Q	G	M	K	P	T	D	G	T	T	A	A	No	L	A	T	S	M	N	M
AB222707	A	A2	Uzbekistan	Central Asia	P	T	Q	G	M	K	P	T	D	G	C	T	A	G	No	L	A	T	S	M	N	M
AB241114	A	A1	Philippines	South-eastern Asia	P	T	Q	G	M	K	P	T	D	G	C	T	A	G	No	L	A	T	S	M	N	M
AB241115	A	A1	Philippines	South-eastern Asia	P	T	Q	G	M	K	P	T	D	G	C	T	A	G	No	L	A	T	S	M	N	M
AB246335	A	A1	x	x	P	T	Q	G	M	K	P	T	D	G	C	T	A	G	No	L	A	T	S	M	N	M
AB246336	A	A1	x	x	P	T	Q	G	M	K	P	T	D	G	C	C	A	G	No	L	A	T	S	M	N	M
AB246337	A	A2	x	x	P	T	Q	G	M	K	P	T	D	G	C	T	A	G	No	L	A	T	S	M	N	M
AB246338	A	A2	Japan	Eastern Asia	P	T	Q	G	M	K	P	T	D	G	C	T	A	G	No	L	A	T	S	M	N	M
AB300366	A	A2	x	x	P	T	Q	G	M	K	P	T	D	G	C	T	A	G	No	L	A	T	S	M	N	M
AB300367	A	A2	x	x	P	T	Q	G	M	K	P	T	D	G	C	T	A	G	No	L	A	T	S	M	N	M
AB362931	A	A2	Japan	Eastern Asia	T	T	Q	G	M	K	P	T	D	G	C	T	A	G	No	L	A	T	S	M	N	M
AB453979	A	A2	Japan	Eastern Asia	P	T	Q	G	M	K	P	T	D	G	C	T	A	G	No	L	A	T	S	M	N	M
AB453980	A	A2	Japan	Eastern Asia	P	T	Q	G	M	K	P	T	D	G	C	T	A	G	No	L	A	T	S	M	N	M
AB453981	A	A2	Japan	Eastern Asia	P	T	Q	G	M	K	P	T	D	G	C	T	A	G	No	L	A	T	S	M	N	M
AB453982	A	A2	Japan	Eastern Asia	P	T	Q	G	M	K	P	T	D	G	C	T	A	G	No	L	A	T	S	M	N	M
AB453983	A	A2	Japan	Eastern Asia	P	T	Q	G	M	K	P	T	D	G	C	T	A	G	No	L	A	T	S	M	N	M
AB453984	A	A2	Japan	Eastern Asia	P	T	Q	G	M	K	P	T	D	G	T	T	A	A	No	L	A	T	S	M	N	M
AB453987	A	A1	Japan	Eastern Asia	P	T	Q	G	M	K	P	T	D	G	C	T	A	A	No	L	A	T	S	M	N	M
AB453989	A	A1	Japan	Eastern Asia	P	T	Q	G	M	K	P	T	D	G	C	C	A	G	No	L	A	T	S	M	N	M
AB480038	A	A2	Japan	Eastern Asia	P	T	Q	G	M	K	P	T	D	G	C	T	A	G	No	L	A	T	S	M	N	M
AB480039	A	A2	Japan	Eastern Asia	P	T	Q	G	M	K	P	T	D	G	C	T	A	G	No	L	A	T	S	M	N	M
AB480040	A	A2	Japan	Eastern Asia	P	T	Q	G	M	K	P	T	D	G	C	T	A	G	No	L	A	T	S	M	N	M
AB480041	A	A2	Japan	Eastern Asia	P	T	Q	G	M	K	P	T	D	G	C	T	A	G	No	L	A	T	S	M	N	M
AB549213	A	A2	Japan	Eastern Asia	P	T	Q	G	M	K	P	T	D	G	C	T	A	G	No	L	A	T	S	M	N	M
AB697487	A	A2	Japan	Eastern Asia	P	T	Q	G	M	K	P	T	D	G	C	T	A	G	No	L	A	T	S	M	N	M
AB697488	A	A2	Japan	Eastern Asia	P	T	Q	G	M	K	P	T	D	G	C	T	A	G	No	L	A	T	S	M	N	M
AB697489	A	A2	Japan	Eastern Asia	P	T	Q	G	M	K	P	T	D	G	C	T	A	G	No	L	A	T	S	M	N	M
AB697491	A	A2	Japan	Eastern Asia	P	T	Q	G	M	K	P	T	D	G	C	T	A	G	No	L	A	T	S	M	N	M
AB697492	A	A2	Japan	Eastern Asia	P	T	Q	G	M	K	P	T	D	G	C	T	A	G	No	L	A	T	S	M	N	M
AB697493	A	A2	Japan	Eastern Asia	P	T	Q	G	M	K	P	T	D	G	C	T	A	G	No	M	A	T	S	V	N	M
AB697495	A	A2	Japan	Eastern Asia	P	T	Q	G	M	K	P	T	D	G	C	T	A	G	No	L	A	T	S	M	N	M
AB697496	A	A2	Japan	Eastern Asia	P	T	Q	G	M	K	P	T	D	G	C	T	A	G	No	L	A	T	S	M	N	M
AB697497	A	A2	Japan	Eastern Asia	P	T	Q	G	M	K	P	T	D	G	C	T	A	G	No	L	A	T	S	M	N	M
AB697498	A	A2	Japan	Eastern Asia	P	T	Q	G	M	K	P	T	D	G	C	T	A	G	No	L	A	T	S	M	N	M
AB697499	A	A2	Japan	Eastern Asia	P	T	Q	G	M	K	P	T	D	G	C	T	A	G	No	L	A	T	S	M	N	M
AB697501	A	A2	Japan	Eastern Asia	P	T	Q	G	M	K	P	T	D	G	C	T	A	G	No	L	A	T	S	M	N	M
AB697503	A	A2	Japan	Eastern Asia	P	T	Q	G	M	K	P	T	D	G	C	T	A	G	No	L	A	T	S	M	N	M
AB697504	A	A2	Japan	Eastern Asia	P	T	Q	G	M	K	P	T	D	G	C	T	A	G	No	L	A	T	S	M	N	M
AB697505	A	A2	Japan	Eastern Asia	P	T	Q	G	M	K	P	T	D	G	C	T	A	G	No	L	A	T	S	M	N	M
AB697506	A	A2	Japan	Eastern Asia	P	T	Q	G	M	K	P	T	D	G	C	T	A	G	No	L	A	T	S	M	N	M
AB697507	A	A2	Japan	Eastern Asia	P	T	Q	G	M	K	P	T	D	G	C	T	A	G	No	L	A	T	S	M	N	M
AB697508	A	A2	Japan	Eastern Asia	P	T	Q	G	M	K	P	T	D	G	C	T	A	G	No	L	A	T	S	M	N	M
AB697509	A	A2	Japan	Eastern Asia	P	T	Q	G	M	K	P	T	D	G	C	T	A	G	No	L	A	T	S	M	N	M
AB697511	A	A2	Japan	Eastern Asia	P	T	Q	G	M	K	P	T	D	G	C	T	A	G	No	L	A	T	S	M	N	M
AB697512	A	A2	Japan	Eastern Asia	P	T	Q	G	M	K	P	T	D	G	C	T	A	G	No	L	A	T	S	M	N	M
AB775198	A	A2	Japan	Eastern Asia	P	T	Q	G	M	K	P	T	D	G	C	T	A	G	No	L	A	T	S	M	N	M
AB775199	A	A2	Japan	Eastern Asia	P	T	Q	G	M	K	P	T	D	G	C	T	A	G	No	L	A	T	S	M	N	M
AB775200	A	A2	Japan	Eastern Asia	P	T	Q	G	M	K	P	T	D	G	C	T	A	G	No	L	A	T	S	M	N	M
AB775201	A	A2	Japan	Eastern Asia	P	T	Q	G	M	K	P	T	D	G	C	T	A	G	No	L	A	T	S	M	N	M
AB937791	A	A1	Japan	Eastern Asia	P	T	Q	G	M	K	P	T	D	G	C	T	A	G	No	L	A	T	S	M	N	M
AB937792	A	A2	Japan	Eastern Asia	P	T	Q	G	M	K	P	T	D	G	C	T	A	G	No	L	A	T	S	M	N	M
AB937793	A	A2	Japan	Eastern Asia	P	T	Q	G	M	K	P	T	D	G	C	T	A	G	No	L	A	T	S	M	N	M
AB937794	A	A2	Japan	Eastern Asia	P	T	Q	G	M	K	P	T	D	G	C	T	A	G	No	L	A	T	S	M	N	M
AB937795	A	A1	Japan	Eastern Asia	P	T	Q	G	?	K	P	T	D	G	C	T	A	G	No	L	A	T	S	M	N	M
AB937796	A	A1	Japan	Eastern Asia	P	T	Q	G	M	K	P	T	D	G	C	T	A	G	No	L	A	T	S	M	N	M
AB937798	A	A2	Japan	Eastern Asia	P	T	R	G	M	K	P	T	D	G	C	T	A	G	No	L	A	T	S	M	N	M
AF043560	A	A1	Argentina	South America	P	T	Q	G	M	K	P	T	D	G	C	T	A	G	No	L	A	T	S	M	N	M
AF043580	A	A2	Argentina	South America	P	T	Q	G	M	K	P	T	D	G	C	T	A	G	No	L	A	T	S	M	N	M
AF090839	A	A2	x	x	P	T	Q	G	M	K	P	M	D	G	C	T	A	G	No	L	A	T	S	M	N	M
AF090840	A	A2	x	x	P	T	Q	G	M	K	P	M	D	G	C	T	A	G	No	L	A	T	S	M	N	M
AF090841	A	A2	x	x	P	T	Q	G	M	K	P	T	D	G	C	T	A	G	No	L	A	T	S	M	N	M
AF090842	A	A1	x	x	P	T	Q	G	M	K	P	T	D	G	C	T	A	G	No	L	A	T	S	M	N	M
AF536524	A	A2	x	x	P	T	Q	G	M	K	P	T	D	G	C	T	A	G	No	L	A	T	S	M	N	M
AJ012207	A	A2	x	x	P	T	Q	G	M	K	P	T	D	G	C	T	A	G	No	L	A	T	S	M	N	K
AJ627227	A	A2	Spain	Southern Europe	P	T	Q	G	M	K	P	T	D	G	C	C	A	S	No	L	A	T	?	M	N	M
AM180624	A	QS-A3	Cameroon	Middle Africa	P	T	Q	G	M	K	P	T	D	G	C	T	A	G	No	L	A	T	S	M	N	M
AM184125	A	QS-A3	Gabon	Middle Africa	P	T	Q	G	M	K	P	T	D	G	C	T	A	G	No	L	A	T	S	M	N	M
AM184126	A	QS-A3	Gabon	Middle Africa	P	T	Q	G	M	K	P	T	D	G	C	T	A	G	No	L	A	T	S	M	N	M
AM282986	A	A2	x	x	P	T	Q	G	M	K	P	S	D	G	C	T	A	G	No	L	A	T	S	M	N	M
AM295795	A	A2	x	x	P	T	Q	G	M	K	P	T	D	G	C	T	A	G	No	L	A	T	S	M	N	M
AM295797	A	A2	x	x	P	T	Q	G	M	K	P	T	D	G	C	T	A	G	No	L	A	T	S	M	N	M
AM410963	A	A2	x	x	P	T	Q	G	M	K	P	T	D	G	C	T	A	G	No	M	A	T	S	V	N	M
AM494718	A	A1	Central African Republic	Middle Africa	P	T	Q	G	M	K	P	T	D	G	C	T	A	G	No	L	A	T	S	M	N	M
AY128092	A	A2	x	x	P	T	Q	G	M	K	P	T	D	G	C	T	A	G	No	L	A	T	S	M	N	M
AY161139	A	A1	x	x	P	T	Q	G	M	K	P	T	D	G	C	T	A	G	No	L	A	T	S	V	N	M
AY233274	A	A1	South Africa	Southern Africa	P	T	Q	G	M	K	P	T	D	G	C	T	A	G	No	L	A	T	S	M	N	M
AY233276	A	A1	South Africa	Southern Africa	P	T	Q	G	M	K	P	T	D	G	C	T	A	G	No	L	A	T	S	M	N	M
AY233278	A	A1	South Africa	Southern Africa	P	T	Q	G	M	K	P	T	D	G	C	T	A	G	No	L	A	T	S	M	N	M
AY233279	A	A1	South Africa	Southern Africa	P	T	Q	G	M	K	P	T	D	G	C	T	A	G	No	L	A	T	S	M	N	M
AY233280	A	A2	South Africa	Southern Africa	P	T	Q	G	M	K	P	T	D	G	C	T	A	G	No	L	A	T	S	M	N	M
AY233281	A	A1	South Africa	Southern Africa	P	T	Q	N	M	K	P	T	D	G	C	T	G	A	No	L	A	T	S	M	N	M
AY233282	A	A1	South Africa	Southern Africa	P	T	Q	G	M	K	P	T	D	G	C	T	A	G	No	L	A	T	S	M	N	M
AY233283	A	A1	South Africa	Southern Africa	P	T	Q	G	M	K	P	T	D	G	C	T	A	G	No	L	A	T	S	M	N	M
AY233284	A	A1	South Africa	Southern Africa	P	T	Q	G	M	K	P	T	D	G	C	T	A	G	No	L	A	T	S	M	N	M
AY233285	A	A1	South Africa	Southern Africa	P	T	Q	G	M	K	P	T	D	G	C	T	A	G	No	L	A	T	S	M	N	M
AY233286	A	A2	South Africa	Southern Africa	P	T	Q	G	M	T	P	T	D	G	C	T	A	G	No	L	A	T	S	M	N	M
AY233287	A	A1	South Africa	Southern Africa	P	T	Q	G	M	K	P	T	D	G	C	T	A	G	No	L	A	T	S	M	N	M
AY233288	A	A1	South Africa	Southern Africa	P	T	Q	G	M	K	P	T	D	G	C	T	A	G	No	L	A	T	S	M	N	M
AY233289	A	A1	South Africa	Southern Africa	P	T	Q	G	M	K	P	T	D	G	C	T	A	G	No	L	A	T	S	M	N	M
AY373428	A	A1	India	Southern Asia	P	T	Q	G	M	K	P	T	D	G	C	T	A	G	No	L	A	T	S	M	N	M
AY707087	A	A2	China	Eastern Asia	P	T	Q	G	M	K	P	S	D	G	C	T	A	G	No	L	A	T	S	M	N	M
AY738139	A	A2	Germany	Western Europe	P	T	Q	G	M	K	P	T	D	G	C	T	A	G	No	L	A	T	S	M	N	M
AY738140	A	A2	Germany	Western Europe	P	T	Q	G	M	K	P	T	D	G	C	T	A	G	No	L	A	T	S	M	N	M
AY738141	A	A2	Germany	Western Europe	P	T	Q	G	M	K	P	T	D	G	C	T	A	G	No	L	A	T	S	M	N	M
AY738142	A	A2	Germany	Western Europe	P	T	Q	G	M	K	P	T	D	G	C	T	A	G	No	L	A	T	S	M	N	M
AY738143	A	A2	Germany	Western Europe	P	T	Q	G	M	K	P	T	D	G	C	T	A	G	No	L	A	T	S	M	N	M
AY862867	A	A2	China	Eastern Asia	P	T	Q	G	M	K	P	T	D	G	C	T	A	G	No	L	A	T	S	M	N	M
AY862868	A	A2	China	Eastern Asia	P	T	Q	G	M	K	P	T	D	G	C	T	A	G	No	L	A	T	S	M	N	M
AY902775	A	A2	USA	Northern America	P	T	Q	G	M	K	P	T	D	G	C	T	A	G	No	L	A	T	S	M	N	M
AY903452	A	A1	South Africa	Southern Africa	P	T	Q	G	M	K	P	T	D	G	C	T	A	G	No	L	A	T	S	M	N	M
AY934764	A	QS-A3	Gambia	Western Africa	P	T	Q	G	M	K	P	T	D	G	C	T	A	G	No	L	A	T	S	M	N	M
AY934765	A	A1	Somalia	Eastern Africa	P	T	Q	G	M	K	P	T	D	G	C	T	A	G	No	L	A	T	S	M	N	M
AY934766	A	A1	Somalia	Eastern Africa	P	T	Q	G	M	K	P	T	D	G	C	T	A	G	No	L	A	T	S	M	N	M
AY934767	A	A1	Somalia	Eastern Africa	P	T	Q	G	M	K	P	T	D	G	C	T	A	G	No	L	A	T	S	M	N	M
AY934768	A	A1	Somalia	Eastern Africa	P	T	Q	G	M	K	P	T	D	G	C	T	A	G	No	L	A	T	S	M	N	M
AY934769	A	A1	Somalia	Eastern Africa	P	T	Q	G	M	K	P	T	D	G	C	T	A	G	No	L	A	T	S	M	N	M
AY934770	A	A1	Somalia	Eastern Africa	P	T	Q	G	M	K	P	T	D	G	C	T	A	G	No	L	A	T	S	M	N	M
AY934771	A	A1	Somalia	Eastern Africa	P	T	Q	G	M	K	P	T	D	G	C	T	A	G	No	L	A	T	S	M	N	M
AY934773	A	A1	Tanzania	Eastern Africa	P	T	Q	G	M	K	P	T	D	G	C	T	A	G	No	L	A	T	S	M	N	M
AY934774	A	A1	Philippines	South-eastern Asia	P	T	Q	G	M	K	P	T	D	G	C	T	A	G	No	L	A	T	S	M	N	M
DQ020003	A	A1	United Arab Emirates	Western Asia	P	T	Q	G	M	K	P	T	D	G	C	T	A	G	No	L	A	T	S	M	N	M
DQ788725	A	A2	Germany	Western Europe	P	T	Q	G	M	K	P	T	D	G	C	T	A	G	No	L	A	T	S	M	N	M
EF208113	A	A2	Germany	Western Europe	P	T	Q	G	M	K	P	T	D	G	C	C	A	G	No	L	A	T	S	M	N	M
EU054331	A	QS-A3	Gabon	Middle Africa	P	T	Q	G	M	K	P	T	D	G	C	T	A	G	No	L	A	T	S	M	N	M
EU086721	A	A2	Germany	Western Europe	P	T	Q	G	M	K	P	T	D	G	C	T	A	G	No	L	A	T	S	M	N	M
EU185787	A	A2	Argentina	South America	P	T	Q	G	M	K	P	T	D	G	C	T	A	G	No	L	A	T	S	M	N	M
EU185789	A	A2	Argentina	South America	P	T	Q	G	M	K	P	T	D	G	C	T	A	G	No	L	A	T	S	M	N	M
EU366129	A	A1	Argentina	South America	P	T	Q	G	M	K	P	T	D	G	C	T	A	A	No	L	A	T	S	M	N	M
EU414133	A	A2	Belarus	Eastern Europe	P	T	Q	G	M	K	P	T	D	G	C	T	A	G	No	L	A	T	S	M	N	M
EU594383	A	A2	Estonia	Northern Europe	P	T	Q	G	M	K	P	T	D	G	C	T	A	G	No	L	A	T	S	M	N	M
EU594384	A	A2	Estonia	Northern Europe	P	T	Q	G	M	K	P	T	D	G	C	T	A	G	No	L	A	T	S	M	N	M
EU594386	A	A2	Estonia	Northern Europe	P	T	Q	G	M	K	P	T	D	G	C	T	A	G	No	L	A	T	S	M	N	M
EU594388	A	A2	Latvia	Northern Europe	P	T	Q	G	M	K	P	T	D	G	C	T	A	G	No	L	A	T	S	M	N	M
EU594389	A	A2	Russia	Eastern Europe	P	T	Q	G	M	K	P	T	D	G	C	T	A	G	No	L	A	T	S	M	N	M
EU594390	A	A2	Russia	Eastern Europe	P	T	Q	G	M	K	P	T	D	G	C	T	A	G	No	L	A	T	S	M	N	M
EU594391	A	A2	Russia	Eastern Europe	P	T	Q	G	M	K	P	T	D	G	C	T	A	G	No	L	A	T	S	M	N	M
EU594392	A	A2	Russia	Eastern Europe	P	T	Q	G	M	K	P	T	D	G	C	T	A	G	No	L	A	T	S	M	N	M
EU594393	A	A2	Russia	Eastern Europe	P	T	Q	G	M	K	P	T	D	G	C	T	A	G	No	L	A	T	S	M	N	M
EU594394	A	A2	Russia	Eastern Europe	P	T	Q	G	M	K	P	T	D	G	C	T	A	G	No	L	A	T	S	M	N	M
EU594395	A	A2	Russia	Eastern Europe	P	T	Q	G	M	K	P	T	D	G	C	T	A	G	No	L	A	T	S	M	N	M
EU859898	A	A2	Belgium	Western Europe	P	T	Q	G	M	K	P	T	D	G	C	T	A	G	No	L	A	T	S	M	N	M
EU859899	A	A2	Belgium	Western Europe	P	T	Q	G	M	K	P	T	D	G	C	T	A	G	No	L	A	T	S	M	N	M
EU859900	A	A2	Belgium	Western Europe	P	T	Q	G	M	K	P	T	D	G	C	A	A	G	No	L	A	T	S	M	N	M
EU859901	A	A2	Belgium	Western Europe	P	T	Q	G	M	K	P	T	D	G	C	T	A	G	No	L	A	T	S	M	N	M
EU859902	A	A2	Belgium	Western Europe	P	T	Q	G	M	K	P	T	D	G	C	T	A	G	No	L	A	T	S	M	N	M
EU859903	A	A2	Belgium	Western Europe	P	T	Q	G	M	K	P	T	D	G	C	T	A	G	No	L	A	T	S	M	N	M
EU859904	A	A2	Belgium	Western Europe	P	T	Q	G	M	K	P	T	D	G	C	T	A	G	No	L	A	T	S	M	N	M
EU859905	A	A2	Belgium	Western Europe	P	T	Q	G	M	K	P	T	D	G	C	T	A	G	No	L	A	T	S	M	N	M
EU859906	A	A2	Belgium	Western Europe	P	T	Q	G	M	K	P	T	D	G	C	T	A	G	No	L	A	T	S	M	N	M
EU859907	A	A2	Belgium	Western Europe	P	T	Q	G	M	K	P	T	D	G	C	T	A	G	No	L	A	T	S	M	N	M
EU859908	A	A2	Belgium	Western Europe	P	T	Q	G	M	K	P	T	D	G	C	T	A	G	No	L	A	T	S	M	N	M
EU859909	A	A2	Belgium	Western Europe	P	T	Q	G	M	K	P	T	D	G	C	T	A	G	No	L	A	T	S	M	N	M
EU859910	A	A2	Belgium	Western Europe	P	T	Q	G	M	K	P	T	D	G	C	T	A	G	No	L	A	T	S	M	N	M
EU859911	A	A2	Belgium	Western Europe	P	T	Q	G	M	K	P	T	D	G	C	T	A	G	No	L	A	T	S	M	N	M
EU859912	A	A2	Belgium	Western Europe	P	T	Q	G	M	K	P	T	D	G	C	T	A	G	No	L	A	T	S	M	N	M
EU859913	A	A2	Belgium	Western Europe	P	T	Q	G	M	K	P	T	D	G	C	T	A	G	No	L	A	T	S	M	N	M
EU859914	A	A2	Belgium	Western Europe	P	T	Q	G	M	K	P	T	D	G	C	T	A	G	No	L	A	T	S	M	N	M
EU859915	A	A2	Belgium	Western Europe	P	T	Q	G	M	K	P	T	D	G	C	T	A	G	No	L	A	T	S	M	N	M
EU859916	A	A2	Belgium	Western Europe	P	T	Q	G	M	K	P	T	D	G	C	T	A	G	No	L	A	T	S	M	N	M
EU859917	A	A2	Belgium	Western Europe	P	T	Q	G	M	K	P	T	D	G	C	T	A	G	No	L	A	T	S	M	N	M
EU859918	A	A2	Belgium	Western Europe	P	T	Q	G	M	K	P	T	D	G	C	T	A	G	No	L	A	T	S	M	N	M
EU859919	A	A2	Belgium	Western Europe	P	T	Q	G	M	K	P	T	D	G	C	T	A	G	No	L	A	T	S	M	N	M
EU859920	A	A2	Belgium	Western Europe	P	T	Q	G	M	K	P	T	D	G	C	T	A	G	No	L	A	T	S	M	N	M
EU859921	A	A2	Belgium	Western Europe	P	T	Q	G	M	K	P	T	D	G	C	T	A	G	No	L	A	T	S	M	N	M
EU859922	A	A2	Belgium	Western Europe	P	T	Q	G	M	K	P	T	D	G	C	T	A	G	No	L	A	T	S	M	N	M
EU859923	A	A2	Belgium	Western Europe	P	T	Q	G	M	K	P	T	D	G	C	T	A	G	No	L	A	T	S	M	N	M
EU859924	A	A2	Belgium	Western Europe	P	T	Q	G	M	K	P	T	D	G	C	T	A	G	No	L	A	T	S	M	N	M
EU859925	A	A2	Belgium	Western Europe	P	T	Q	G	M	K	P	T	D	G	C	T	A	G	No	L	A	T	S	M	N	M
EU859926	A	A2	Belgium	Western Europe	P	T	Q	G	M	K	P	T	D	G	C	T	A	G	No	L	A	T	S	M	N	M
EU859927	A	A2	Belgium	Western Europe	P	T	Q	G	M	K	P	T	D	G	C	T	A	G	No	L	A	T	S	M	N	M
EU859928	A	A2	Belgium	Western Europe	P	T	Q	G	M	K	P	T	D	G	C	T	A	G	No	L	A	T	S	M	N	M
EU859929	A	A2	Belgium	Western Europe	P	T	Q	G	M	K	P	T	D	G	C	T	A	G	No	L	A	T	S	M	N	M
EU859930	A	A2	Belgium	Western Europe	P	T	Q	G	M	K	P	T	D	G	C	T	A	G	No	L	A	T	S	M	N	M
EU859931	A	A2	Belgium	Western Europe	P	T	Q	G	M	K	P	T	D	G	C	T	A	G	No	L	A	T	S	M	N	M
EU859932	A	A2	Belgium	Western Europe	P	T	Q	G	M	K	P	T	D	G	C	T	A	G	No	L	A	T	S	M	N	M
EU859933	A	A2	Belgium	Western Europe	P	T	Q	G	M	K	P	T	D	G	C	T	A	G	No	L	A	T	S	M	N	M
EU859935	A	A2	Belgium	Western Europe	P	T	Q	G	M	K	P	T	D	G	C	T	A	G	No	L	A	T	S	M	N	M
EU859936	A	A2	Belgium	Western Europe	P	T	Q	G	M	K	P	T	D	G	C	T	A	G	No	L	A	T	S	M	N	M
EU859937	A	A2	Belgium	Western Europe	P	T	Q	G	M	K	P	T	D	G	C	T	A	G	No	L	A	T	S	M	N	M
EU859938	A	A2	Belgium	Western Europe	P	T	Q	G	M	K	P	T	D	G	C	T	A	G	No	L	A	T	S	M	N	M
EU859939	A	A2	Belgium	Western Europe	P	T	Q	G	M	K	P	T	D	G	C	T	A	G	No	L	A	T	S	M	N	M
EU859940	A	A2	Belgium	Western Europe	P	T	Q	G	M	K	P	T	D	G	C	T	A	G	No	L	A	T	S	M	N	M
EU859941	A	A2	Belgium	Western Europe	P	T	Q	G	M	K	P	T	D	G	C	T	A	G	No	L	A	T	S	M	N	M
EU859942	A	A2	Belgium	Western Europe	P	T	Q	G	M	K	P	T	D	G	C	T	A	G	No	L	A	T	S	M	N	M
EU859943	A	A2	Belgium	Western Europe	P	T	Q	G	M	K	P	T	D	G	C	T	A	G	No	L	A	T	S	M	N	M
EU859945	A	A2	Belgium	Western Europe	P	T	Q	G	M	K	P	T	D	G	C	T	A	G	No	L	A	T	S	V	N	M
EU859946	A	A2	Belgium	Western Europe	P	T	Q	G	M	K	P	T	D	G	C	T	A	G	No	L	A	T	S	M	N	M
EU859947	A	A2	Belgium	Western Europe	P	T	Q	G	M	K	P	T	D	G	C	T	A	G	No	L	A	T	S	M	N	M
EU859948	A	A2	Belgium	Western Europe	P	T	Q	G	M	K	P	T	D	G	C	A	A	G	No	L	A	T	S	M	N	M
EU859949	A	A2	Belgium	Western Europe	P	T	Q	G	M	K	P	T	D	G	C	T	A	G	No	L	A	T	S	M	N	M
EU859951	A	A2	Belgium	Western Europe	P	T	Q	G	M	K	P	T	D	G	C	T	A	G	No	M	A	T	S	V	N	M
EU859952	A	A4	Belgium	Western Europe	P	T	Q	G	M	K	P	T	D	G	C	T	A	G	No	L	A	T	S	M	N	M
EU859953	A	A2	Belgium	Western Europe	P	T	Q	G	M	K	P	T	D	G	C	T	A	G	No	L	A	T	S	M	N	M
EU859954	A	A2	Belgium	Western Europe	P	T	Q	G	M	K	P	T	D	G	C	T	A	G	No	M	A	T	S	V	N	M
EU859956	A	A2	Belgium	Western Europe	P	T	Q	G	M	K	P	T	D	G	C	T	A	G	No	M	A	T	S	V	N	M
FJ349224	A	A2	Belgium	Western Europe	P	T	Q	G	M	K	P	T	D	G	C	T	A	G	No	L	A	T	S	M	N	M
FJ349296	A	QS-A3	Gabon	Middle Africa	P	T	Q	G	M	K	P	T	D	G	C	T	A	-	No	L	A	T	S	M	N	M
FJ692554	A	QS-A3	Nigeria	Western Africa	P	T	Q	G	M	K	P	T	D	G	C	T	A	G	No	L	A	T	S	M	N	M
FJ692557	A	A1	Haiti	Caribbean	P	T	Q	G	M	K	P	T	D	G	C	T	A	G	No	L	A	T	S	M	N	M
FJ692563	A	A1	Haiti	Caribbean	P	T	Q	G	M	K	P	T	D	G	C	T	A	G	No	L	A	T	S	M	N	M
FJ692564	A	A1	Haiti	Caribbean	P	T	Q	G	M	K	P	T	D	G	C	T	A	G	No	L	A	T	S	M	N	M
FJ692565	A	A1	Haiti	Caribbean	P	T	Q	G	M	K	P	T	D	G	C	T	A	G	No	L	A	T	S	M	N	M
FJ692566	A	A1	Haiti	Caribbean	P	T	Q	G	M	K	P	T	D	G	C	T	A	G	No	L	A	T	S	M	N	M
FJ692571	A	A1	Haiti	Caribbean	P	T	Q	G	M	K	P	T	D	G	C	T	W	R	No	L	A	T	S	M	N	M
FJ692574	A	A1	Haiti	Caribbean	P	T	Q	G	M	K	P	T	D	G	C	T	A	G	No	L	A	T	S	M	N	M
FJ692576	A	A1	Haiti	Caribbean	P	T	Q	G	M	K	P	T	D	G	C	T	A	G	No	L	A	T	S	M	N	M
FJ692578	A	A1	Haiti	Caribbean	P	T	Q	G	M	K	P	M	D	G	C	T	A	G	No	L	A	T	S	M	N	M
FJ692579	A	A1	Haiti	Caribbean	P	T	Q	G	M	K	P	M	D	G	C	T	A	G	No	L	A	T	S	M	N	M
FJ692580	A	A1	Haiti	Caribbean	P	T	Q	G	M	K	P	M	D	G	C	T	A	G	No	L	A	T	S	M	N	M
FJ692581	A	A1	Haiti	Caribbean	P	T	Q	G	M	K	P	M	D	G	C	T	A	G	No	L	A	T	S	M	N	M
FJ692582	A	A1	Haiti	Caribbean	P	T	Q	G	M	K	P	M	D	G	C	T	A	G	No	L	A	T	S	M	N	M
FJ692583	A	A1	Haiti	Caribbean	P	T	Q	G	M	K	P	M	D	G	C	T	A	G	No	L	A	T	S	M	N	M
FJ692584	A	A1	Haiti	Caribbean	P	T	Q	G	M	K	P	M	D	G	C	T	A	G	No	L	A	T	S	M	N	M
FJ692585	A	A1	Haiti	Caribbean	P	T	Q	G	M	K	P	M	D	G	C	T	A	G	No	L	A	T	S	M	N	M
FJ692588	A	A1	Haiti	Caribbean	P	T	Q	G	M	K	P	T	D	G	C	T	A	G	No	L	A	T	S	M	N	M
FJ692590	A	A1	Haiti	Caribbean	P	T	Q	G	M	K	P	T	D	G	C	T	A	G	No	L	A	T	S	M	N	M
FJ692591	A	A1	Haiti	Caribbean	P	T	Q	G	M	K	P	T	D	G	C	T	A	G	No	L	A	T	S	M	N	M
FJ692596	A	QS-A3	Haiti	Caribbean	P	T	Q	G	M	K	P	T	D	G	C	T	A	G	No	L	A	T	S	M	N	M
FJ692597	A	QS-A3	Haiti	Caribbean	P	T	Q	G	M	K	P	T	D	G	C	T	A	G	No	L	A	T	S	M	N	M
FJ692598	A	QS-A3	Haiti	Caribbean	P	T	Q	G	M	K	P	T	D	G	Y	T	A	A	No	L	A	T	S	M	N	M
FJ692600	A	QS-A3	Haiti	Caribbean	P	T	Q	G	M	K	P	T	D	G	C	T	A	G	No	L	A	T	S	M	N	M
FJ692602	A	QS-A3	Haiti	Caribbean	P	T	Q	G	M	K	P	T	D	G	C	T	A	G	No	L	A	T	S	M	N	M
FJ692604	A	QS-A3	Haiti	Caribbean	P	T	Q	G	M	K	P	T	D	G	C	T	A	G	No	L	A	T	S	M	N	M
FJ692607	A	QS-A3	Haiti	Caribbean	P	T	Q	G	M	K	P	T	D	G	C	T	A	G	No	L	A	T	S	M	N	M
FJ692609	A	QS-A3	Haiti	Caribbean	P	T	Q	G	M	K	P	M	D	G	C	T	A	G	No	L	A	T	S	M	N	M
FJ692610	A	QS-A3	Haiti	Caribbean	P	T	Q	G	M	K	P	M	D	G	C	T	A	G	No	L	A	T	S	M	N	M
FJ692612	A	QS-A3	Haiti	Caribbean	P	T	Q	G	M	K	P	T	D	G	C	T	W	R	No	L	A	T	S	M	N	M
FJ692613	A	QS-A3	Haiti	Caribbean	P	T	Q	G	I	K	P	T	D	G	C	T	A	G	No	L	A	T	S	M	N	M
FM199974	A	A1	Rwanda	Eastern Africa	P	T	Q	G	M	K	P	T	D	G	C	T	A	G	No	L	A	T	S	M	N	M
FM199976	A	A1	Rwanda	Eastern Africa	P	T	Q	G	M	K	P	T	D	G	C	T	A	A	No	L	A	T	S	M	N	M
FM199977	A	A1	Rwanda	Eastern Africa	P	T	Q	G	M	K	P	T	D	G	C	T	A	G	No	L	A	T	S	M	N	M
FM199978	A	A1	Rwanda	Eastern Africa	P	T	Q	G	M	K	P	T	D	G	C	T	A	G	No	L	A	T	S	M	N	M
FM199979	A	A1	Rwanda	Eastern Africa	P	T	Q	G	M	K	P	T	D	G	C	T	A	G	No	L	A	T	S	M	N	M
FM199980	A	A1	Rwanda	Eastern Africa	P	T	Q	G	M	K	?	T	A	G	C	T	A	G	No	M	A	T	S	V	N	M
FM199981	A	A1	Rwanda	Eastern Africa	P	T	Q	G	M	K	P	T	D	G	C	T	A	G	No	L	A	T	S	M	N	M
FN545828	A	QS-A3	Cameroon	Middle Africa	P	T	Q	G	M	K	P	T	D	G	C	T	A	G	No	?	A	T	S	M	N	M
FN545829	A	QS-A3	Cameroon	Middle Africa	P	T	Q	G	M	K	P	T	D	G	C	T	A	G	No	L	A	T	S	M	N	M
FN545831	A	QS-A3	Cameroon	Middle Africa	P	T	Q	G	M	K	P	T	D	G	C	T	A	G	No	L	A	T	S	M	N	M
FN545834	A	QS-A3	Cameroon	Middle Africa	P	T	Q	G	M	K	P	T	D	G	T	T	W	R	No	L	A	T	S	M	N	M
FN545835	A	QS-A3	Cameroon	Middle Africa	P	T	Q	G	M	K	P	T	D	G	C	T	A	G	No	L	A	T	S	M	N	M
FN545836	A	QS-A3	Cameroon	Middle Africa	P	T	Q	G	M	K	P	T	D	G	C	T	A	G	No	L	A	T	S	M	N	M
FN545838	A	QS-A3	Cameroon	Middle Africa	P	T	Q	G	M	K	P	T	D	G	C	T	A	G	No	L	A	T	S	M	N	M
GQ161813	A	QS-A3	Guinea	Western Africa	P	T	Q	G	M	K	P	T	D	G	C	T	A	G	No	L	A	T	S	M	N	M
GQ184323	A	A2	South Africa	Southern Africa	P	T	Q	G	M	K	P	T	D	G	C	T	A	G	No	L	A	T	S	M	N	M
GQ184324	A	A2	South Africa	Southern Africa	P	T	Q	G	M	K	P	T	D	G	C	T	A	G	No	L	A	T	S	M	N	M
GQ331047	A	A4	Belgium	Western Europe	P	T	Q	G	M	K	P	T	D	G	C	T	A	G	No	L	A	T	S	M	N	M
GQ414522	A	A2	Turkey	Western Asia	P	T	Q	G	M	K	P	T	D	G	C	T	A	G	No	L	A	T	S	M	N	M
GQ477461	A	A2	Poland	Eastern Europe	P	T	Q	G	M	K	P	T	D	G	C	T	A	G	No	L	A	T	S	M	N	M
GQ477462	A	A2	Poland	Eastern Europe	P	T	Q	G	M	K	P	T	D	G	C	T	A	G	No	L	A	T	S	M	N	M
GQ477463	A	A2	Poland	Eastern Europe	P	T	Q	G	M	K	P	T	D	G	C	T	A	A	No	L	A	T	S	M	N	M
GQ477464	A	A2	Poland	Eastern Europe	P	T	Q	G	M	K	P	T	D	G	C	T	A	G	No	L	A	T	S	M	N	M
GQ477467	A	A2	Poland	Eastern Europe	P	T	Q	G	M	K	P	T	D	G	C	T	A	G	No	L	A	T	S	M	N	M
GQ477473	A	A2	Poland	Eastern Europe	P	T	Q	G	M	K	P	T	D	G	T	T	T	A	No	L	A	T	S	M	N	M
GQ477475	A	A2	Poland	Eastern Europe	P	T	Q	G	M	K	P	T	D	G	C	T	T	A	No	L	A	T	S	M	N	M
GQ477477	A	A2	Poland	Eastern Europe	P	T	Q	G	M	K	P	T	D	G	C	T	A	G	No	L	A	T	S	M	N	M
GQ477478	A	A2	Poland	Eastern Europe	P	I	Q	G	M	K	P	T	D	G	C	T	T	A	No	L	A	T	S	M	N	M
GQ477479	A	A2	Poland	Eastern Europe	P	T	Q	G	M	K	P	T	D	G	C	T	T	A	No	L	A	T	S	M	N	M
GQ477480	A	A2	Poland	Eastern Europe	P	T	Q	G	M	K	P	T	D	G	C	A	T	A	No	L	A	T	S	M	N	M
GQ477482	A	A2	Poland	Eastern Europe	P	T	Q	G	M	K	P	T	D	G	C	T	A	G	No	L	A	T	S	M	N	M
GQ477484	A	A2	Poland	Eastern Europe	P	T	Q	G	M	K	P	T	D	G	C	T	T	A	No	L	A	T	S	M	N	M
GQ477486	A	A2	Poland	Eastern Europe	P	T	Q	G	M	K	P	T	D	G	C	T	T	A	No	L	A	T	S	M	N	M
GQ477487	A	A2	Poland	Eastern Europe	P	T	Q	G	M	K	P	T	D	G	C	A	T	A	No	L	A	T	S	M	N	M
GQ477488	A	A2	Poland	Eastern Europe	P	T	Q	G	M	K	P	T	D	G	C	T	A	G	No	L	A	T	S	M	N	M
GQ477490	A	A2	Poland	Eastern Europe	P	T	Q	G	M	K	P	T	D	G	C	T	T	A	No	L	A	T	S	M	N	M
GQ477491	A	A2	Poland	Eastern Europe	P	T	Q	G	M	K	P	T	D	G	C	T	A	G	No	L	A	T	S	M	N	M
GQ477493	A	A2	Poland	Eastern Europe	P	T	Q	G	M	K	P	T	D	G	C	T	A	A	No	L	A	T	S	M	N	M
GQ477494	A	A2	Poland	Eastern Europe	P	T	Q	G	M	K	P	T	D	G	C	T	A	G	No	L	A	T	S	M	N	M
GQ477495	A	A2	Poland	Eastern Europe	P	T	Q	N	M	K	P	T	D	G	T	T	T	A	No	L	A	T	S	M	N	M
GQ477496	A	A2	Poland	Eastern Europe	P	T	Q	G	M	K	P	T	D	G	C	C	T	A	No	L	A	T	S	M	N	M
GQ477497	A	A2	Poland	Eastern Europe	P	T	Q	G	M	K	P	T	D	G	C	T	A	G	No	L	A	T	S	M	N	M
GQ477498	A	A2	Poland	Eastern Europe	P	T	Q	G	M	K	P	T	D	G	C	T	A	-	No	L	A	T	S	M	N	M
GQ477500	A	A2	Poland	Eastern Europe	P	T	Q	G	M	K	P	T	D	G	C	T	A	G	No	L	A	T	S	M	N	M
GQ477501	A	A2	Poland	Eastern Europe	P	T	Q	G	M	K	P	T	D	G	C	T	T	A	No	L	A	T	S	M	N	M
GQ477502	A	A2	Poland	Eastern Europe	P	T	Q	G	M	K	P	T	D	G	C	G	T	A	No	L	A	T	S	M	N	M
GQ477503	A	A2	Poland	Eastern Europe	P	T	Q	G	M	K	P	T	D	G	C	T	A	G	No	L	A	T	S	M	N	M
GQ477504	A	A2	Poland	Eastern Europe	P	T	Q	G	M	K	P	T	D	G	C	T	A	G	No	L	A	T	S	M	N	M
GU563545	A	A1	Belgium	Western Europe	P	T	Q	G	M	K	P	T	D	G	C	T	A	G	No	L	A	T	S	M	N	M
GU563546	A	A2	Belgium	Western Europe	P	T	Q	G	M	K	P	T	D	G	C	T	A	G	No	L	A	T	S	M	N	M
GU563547	A	A1	Belgium	Western Europe	P	T	Q	G	M	K	P	T	D	G	C	A	A	G	No	L	A	T	S	M	N	M
GU563548	A	A1	Belgium	Western Europe	P	T	Q	G	M	K	P	T	D	G	C	T	A	G	No	L	A	T	S	M	N	M
GU563550	A	A2	Belgium	Western Europe	P	T	Q	G	M	K	P	T	D	G	C	T	T	A	No	M	A	T	S	V	N	M
GU563551	A	A2	Belgium	Western Europe	P	T	Q	G	M	K	P	T	D	G	C	T	A	A	No	L	A	T	S	M	N	M
GU563553	A	A2	Belgium	Western Europe	P	T	Q	G	M	K	P	T	D	G	C	T	A	G	No	L	A	T	S	M	N	M
GU563554	A	A2	Belgium	Western Europe	P	T	Q	G	M	K	P	T	D	G	C	T	A	G	No	L	A	T	S	M	N	M
GU563555	A	A2	Belgium	Western Europe	P	T	Q	G	M	K	P	T	D	G	C	T	A	G	No	L	A	T	S	M	N	M
GU563557	A	A2	Belgium	Western Europe	P	T	Q	G	M	K	P	T	D	G	C	T	A	G	No	L	A	T	S	M	N	M
GU563558	A	A2	Belgium	Western Europe	P	T	Q	G	M	K	P	T	D	G	C	T	A	G	No	L	A	T	S	M	N	M
GU563562	A	A2	Belgium	Western Europe	P	T	Q	G	M	K	P	T	D	G	C	T	A	G	No	L	A	T	S	M	N	M
HE576988	A	A2	France	Western Europe	P	T	Q	G	M	K	P	T	E	G	C	T	A	G	No	L	A	T	S	M	N	M
HE576989	A	A2	France	Western Europe	P	T	Q	G	M	K	P	T	E	G	C	T	A	G	No	L	A	T	S	M	N	M
HM011485	A	A1	Malaysia	South-eastern Asia	P	T	Q	G	M	K	P	T	D	G	Y	T	A	G	No	L	A	T	S	M	N	M
HM535200	A	A1	Zimbabwe	Eastern Africa	P	T	Q	G	M	K	P	T	D	G	C	T	A	G	No	L	A	T	S	M	N	M
HM535205	A	A1	Zimbabwe	Eastern Africa	P	T	Q	G	M	K	P	T	D	G	C	T	A	G	No	L	A	T	S	M	N	M
JN182318	A	A1	South Africa	Southern Africa	P	T	Q	G	M	K	P	T	D	G	C	T	A	G	No	L	A	T	S	M	N	M
JN182320	A	A1	South Africa	Southern Africa	P	T	Q	G	M	K	P	T	D	G	C	T	A	G	No	L	A	T	S	M	N	M
JN182321	A	A1	South Africa	Southern Africa	P	T	Q	G	M	K	P	T	D	G	C	T	G	G	No	L	A	T	S	M	N	M
JN182323	A	A1	South Africa	Southern Africa	P	T	Q	G	M	K	P	T	D	G	C	C	A	G	No	L	A	T	S	M	N	M
JN182324	A	A1	South Africa	Southern Africa	P	T	Q	G	M	K	P	T	D	G	C	T	A	G	No	L	A	T	S	M	N	M
JN182325	A	A1	South Africa	Southern Africa	P	T	Q	G	M	K	P	T	D	G	C	T	A	G	No	L	A	T	S	M	N	M
JN182327	A	A1	South Africa	Southern Africa	P	T	Q	G	M	K	P	T	D	G	C	T	A	G	No	L	A	T	S	M	N	M
JN182330	A	A1	South Africa	Southern Africa	P	A	Q	G	M	K	P	T	D	G	C	T	A	G	No	L	A	T	S	M	S	M
JN182331	A	A1	South Africa	Southern Africa	P	T	Q	G	M	K	P	T	D	G	C	T	A	G	No	L	A	T	S	M	N	M
JN182332	A	A1	South Africa	Southern Africa	P	T	Q	G	M	K	P	T	D	G	C	T	A	G	No	L	A	T	S	M	N	M
JN182333	A	A1	South Africa	Southern Africa	P	T	Q	G	M	K	P	T	D	G	C	T	A	G	No	L	A	T	S	M	N	M
JQ023661	A	A1	Colombia	South America	P	T	Q	G	M	K	P	T	D	G	C	T	T	A	No	L	A	T	S	M	N	M
JQ687529	A	A2	Serbia	Southern Europe	P	T	Q	G	M	K	P	T	D	G	C	T	A	G	No	L	A	T	S	M	N	M
JQ687533	A	A2	Serbia	Southern Europe	P	T	Q	G	M	K	P	T	D	G	C	T	A	G	No	L	A	T	S	M	N	M
JQ707299	A	A2	USA	Northern America	P	S	Q	G	M	K	P	T	D	G	C	T	T	A	No	L	A	T	S	M	N	M
JQ707300	A	A2	USA	Northern America	T	T	Q	G	M	K	P	T	D	G	C	T	T	A	No	L	A	T	S	M	N	M
JQ707301	A	A2	USA	Northern America	P	S	Q	G	M	K	P	T	D	G	C	T	T	A	No	L	A	T	S	M	N	M
JQ707302	A	A2	USA	Northern America	P	S	Q	G	M	K	P	T	D	G	C	T	T	A	No	L	A	T	S	M	N	M
JQ707303	A	A2	USA	Northern America	P	T	Q	G	M	K	P	T	D	G	C	T	T	A	No	L	A	T	S	M	N	M
JQ707304	A	A2	USA	Northern America	P	T	Q	G	M	K	P	T	D	G	C	T	T	A	No	L	A	T	S	M	N	M
JQ707307	A	A2	USA	Northern America	P	T	Q	G	M	K	P	T	D	G	C	T	T	A	No	L	A	T	S	M	N	M
JQ707308	A	A2	USA	Northern America	P	S	Q	G	M	K	P	T	D	G	C	T	T	A	No	L	A	T	S	M	N	M
JQ707309	A	A2	USA	Northern America	P	T	Q	G	M	K	P	T	D	G	C	T	T	A	No	L	A	T	S	M	N	M
JQ707310	A	A2	USA	Northern America	P	T	Q	G	M	K	P	T	D	G	C	T	T	A	No	L	A	T	S	M	N	M
JQ707311	A	A2	USA	Northern America	P	S	Q	G	M	K	P	T	D	G	C	T	T	A	No	L	A	T	S	M	N	M
JQ707312	A	A2	USA	Northern America	P	T	Q	G	M	K	P	T	D	G	C	T	T	A	No	L	A	T	S	M	N	M
JQ707313	A	A2	USA	Northern America	T	T	Q	G	M	K	P	T	D	G	C	T	T	A	No	L	A	T	S	M	N	M
JQ707314	A	A2	USA	Northern America	T	T	Q	G	M	K	P	T	D	G	C	T	T	A	No	L	A	T	S	M	N	M
JQ707315	A	A2	USA	Northern America	P	T	Q	G	M	K	P	T	D	G	C	T	T	A	No	L	A	T	S	M	N	M
JQ707316	A	A2	USA	Northern America	P	S	Q	G	M	K	P	T	D	G	C	T	T	A	No	L	A	T	S	M	N	M
JQ707317	A	A2	USA	Northern America	T	T	Q	G	M	K	P	T	D	G	C	A	T	A	No	L	A	T	S	M	N	M
JQ707318	A	A2	USA	Northern America	P	T	Q	G	M	K	P	T	D	G	C	A	T	A	No	L	A	T	S	M	N	M
JQ707319	A	A2	USA	Northern America	P	S	Q	G	M	K	P	T	D	G	C	T	T	A	No	L	A	T	S	M	N	M
JQ707320	A	A2	USA	Northern America	P	S	Q	G	M	K	P	T	D	G	C	T	T	A	No	L	A	T	S	M	N	M
JQ707321	A	A2	USA	Northern America	P	T	Q	G	M	K	P	T	D	G	C	T	T	A	No	L	A	T	S	M	N	M
JQ707322	A	A2	USA	Northern America	T	T	Q	G	M	K	P	T	D	G	C	T	T	A	No	L	A	T	S	M	N	M
JQ707323	A	A2	USA	Northern America	P	T	Q	G	M	K	P	T	D	G	C	T	T	A	No	L	A	T	S	M	N	M
JQ707324	A	A2	USA	Northern America	P	T	Q	G	M	K	P	T	D	G	C	T	T	A	No	L	A	T	S	M	N	M
JQ707326	A	A2	USA	Northern America	P	T	Q	G	M	K	P	T	D	G	C	T	T	A	No	L	A	T	S	M	N	M
JQ707330	A	A2	USA	Northern America	T	T	Q	G	M	K	P	T	D	G	C	T	T	A	No	L	A	T	S	M	N	M
JQ707331	A	A2	USA	Northern America	T	T	Q	G	M	K	P	T	D	G	C	T	T	A	No	L	A	T	S	M	N	M
JQ707332	A	A2	USA	Northern America	P	T	Q	G	M	K	P	T	D	G	C	T	T	A	No	L	A	T	S	M	N	M
JQ707333	A	A2	USA	Northern America	P	S	Q	G	M	K	P	T	D	G	C	T	T	A	No	L	A	T	S	M	N	M
JQ707336	A	A2	USA	Northern America	P	T	Q	G	M	K	P	T	D	G	C	T	T	A	No	L	A	T	S	M	N	M
JQ707337	A	A2	USA	Northern America	P	S	Q	G	M	K	P	T	D	G	C	T	T	A	No	L	A	T	S	M	N	M
JQ707338	A	A2	USA	Northern America	P	T	Q	G	M	K	P	T	D	G	C	T	T	A	No	L	A	T	S	M	N	M
JQ707339	A	A2	USA	Northern America	T	S	Q	G	M	K	P	T	D	G	C	T	T	A	No	L	A	T	S	M	N	M
JQ707341	A	A2	USA	Northern America	P	S	Q	G	M	K	P	T	D	G	C	T	T	A	No	L	A	T	S	M	N	M
JQ707342	A	A2	USA	Northern America	P	S	Q	G	M	K	P	T	D	G	C	T	T	A	No	L	A	T	S	M	N	M
JQ707343	A	A2	USA	Northern America	P	T	Q	G	M	K	P	T	D	G	C	T	T	A	No	L	A	T	S	M	N	M
JQ707344	A	A2	USA	Northern America	P	T	Q	G	M	K	P	T	D	G	C	T	T	A	No	L	A	T	S	M	N	M
JQ707346	A	A2	USA	Northern America	T	T	Q	G	M	K	P	T	D	G	C	T	T	A	No	M	A	T	S	V	N	M
JQ707347	A	A2	USA	Northern America	P	T	Q	G	M	K	P	T	D	G	C	T	T	A	No	M	A	T	S	V	N	M
JQ707348	A	A2	USA	Northern America	P	T	Q	G	M	K	P	T	D	G	C	T	T	A	No	M	A	T	S	V	N	M
JQ707349	A	A2	USA	Northern America	T	T	Q	G	M	K	P	T	D	G	C	T	T	A	No	M	A	T	S	V	N	M
JQ707350	A	A2	USA	Northern America	T	T	Q	G	M	K	P	T	D	G	C	T	T	A	No	M	A	T	S	V	N	M
JQ707351	A	A2	USA	Northern America	P	T	Q	G	M	K	P	T	D	G	C	T	T	A	No	M	A	T	S	V	N	M
JQ707352	A	A2	USA	Northern America	T	T	Q	G	M	K	P	T	D	G	C	T	T	A	No	M	A	T	S	V	N	M
JQ707353	A	A2	USA	Northern America	T	T	Q	G	M	K	P	T	D	G	C	T	T	A	No	M	A	T	S	V	N	M
JQ707354	A	A2	USA	Northern America	P	T	Q	G	M	K	P	T	D	G	C	T	T	A	No	M	A	T	S	V	N	M
JQ707355	A	A2	USA	Northern America	T	T	Q	G	M	K	P	T	D	G	C	T	T	A	No	M	A	T	S	V	N	M
JQ707356	A	A2	USA	Northern America	T	T	Q	G	M	K	P	T	D	G	C	T	T	A	No	M	A	T	S	V	N	M
JQ707357	A	A2	USA	Northern America	P	T	Q	G	M	K	P	T	D	G	C	T	T	A	No	M	A	T	S	V	N	M
JQ707358	A	A2	USA	Northern America	T	T	Q	G	M	K	P	T	D	G	C	T	T	A	No	M	A	T	S	V	N	M
JQ707359	A	A2	USA	Northern America	T	T	Q	G	M	K	P	T	D	G	C	T	T	A	No	M	A	T	S	V	N	M
JQ707360	A	A2	USA	Northern America	T	T	Q	G	M	K	P	T	D	G	C	T	T	A	No	M	A	T	S	V	N	M
JQ707361	A	A2	USA	Northern America	P	T	Q	G	M	K	P	T	D	G	C	T	T	A	No	M	A	T	S	V	N	M
JQ707362	A	A2	USA	Northern America	P	T	Q	G	M	K	P	T	D	G	C	T	T	A	No	M	A	T	S	V	N	M
JQ707363	A	A2	USA	Northern America	T	T	Q	G	M	K	P	T	D	G	C	T	T	A	No	M	A	T	S	V	N	M
JQ707364	A	A2	USA	Northern America	P	T	Q	G	M	K	P	T	D	G	C	T	T	A	No	M	A	T	S	V	N	M
JQ707365	A	A2	USA	Northern America	T	T	Q	G	M	K	P	T	D	G	C	T	T	A	No	M	A	T	S	V	N	M
JQ707366	A	A2	USA	Northern America	T	T	Q	G	M	K	P	T	D	G	C	T	T	A	No	M	A	T	S	V	N	M
JQ707367	A	A2	USA	Northern America	P	T	Q	G	M	K	P	T	D	G	C	T	T	A	No	M	A	T	S	V	N	M
JQ707368	A	A2	USA	Northern America	T	T	Q	G	M	K	P	T	D	G	T	T	T	A	No	M	A	T	S	V	N	M
JQ707369	A	A2	USA	Northern America	T	T	Q	G	M	K	P	T	D	G	C	T	T	A	No	M	A	T	S	V	N	M
JQ707370	A	A2	USA	Northern America	T	T	Q	G	M	K	P	T	D	G	C	T	T	A	No	M	A	T	S	V	N	M
JQ707371	A	A2	USA	Northern America	P	T	Q	G	M	K	P	T	D	G	C	T	A	G	No	L	A	T	S	M	N	M
JQ707372	A	A2	USA	Northern America	P	T	Q	G	M	K	P	T	D	G	C	T	A	G	No	L	A	T	S	M	N	M
JQ707373	A	A2	USA	Northern America	P	T	Q	G	M	K	P	T	D	G	C	T	A	G	No	L	A	T	S	M	N	M
JQ707374	A	A2	USA	Northern America	P	T	Q	G	M	K	P	T	D	G	C	T	A	G	No	L	A	T	S	M	N	M
JQ707375	A	A2	USA	Northern America	P	T	Q	G	M	K	P	T	D	G	C	T	A	G	No	L	A	T	S	M	N	M
JQ707376	A	A2	USA	Northern America	P	T	Q	G	M	K	P	T	D	G	C	T	T	A	No	L	A	T	S	M	N	M
JQ707377	A	A2	USA	Northern America	P	T	Q	G	M	K	P	T	D	G	C	T	A	G	No	L	A	T	S	M	N	M
JQ707378	A	A2	USA	Northern America	P	T	Q	G	M	K	P	T	D	G	C	T	A	G	No	L	A	T	S	M	N	M
JQ707379	A	A2	USA	Northern America	P	T	Q	G	M	K	P	T	D	G	C	T	A	G	No	L	A	T	S	M	N	M
JQ707380	A	A2	USA	Northern America	P	T	Q	G	M	K	P	T	D	G	C	T	T	A	No	L	A	T	S	M	N	M
JQ707381	A	A2	USA	Northern America	P	T	Q	G	M	K	P	T	D	G	C	T	A	G	No	L	A	T	S	M	N	M
JQ707382	A	A2	USA	Northern America	P	T	Q	G	M	K	P	T	D	G	C	T	A	G	No	L	A	T	S	M	N	M
JQ707383	A	A2	USA	Northern America	P	T	Q	G	M	K	P	T	D	G	C	T	A	G	No	L	A	T	S	M	N	M
JQ707385	A	A2	USA	Northern America	P	T	Q	G	M	K	P	T	D	G	C	T	T	A	No	L	A	T	S	M	N	M
JQ707386	A	A2	USA	Northern America	P	T	Q	G	M	K	P	T	D	G	C	T	A	G	No	L	A	T	S	M	N	M
JQ707387	A	A2	USA	Northern America	P	T	Q	G	M	K	P	T	D	G	C	T	A	G	No	L	A	T	S	M	N	M
JQ707388	A	A2	USA	Northern America	P	T	Q	G	M	K	P	T	D	G	C	T	A	G	No	L	A	T	S	M	N	M
JQ707389	A	A2	USA	Northern America	P	T	Q	G	M	K	P	T	D	G	C	T	T	A	No	L	A	T	S	M	N	M
JQ707390	A	A2	USA	Northern America	P	T	Q	G	M	K	P	T	D	G	C	T	A	G	No	L	A	T	S	M	N	M
JQ707391	A	A2	USA	Northern America	P	T	Q	G	M	K	P	T	D	G	C	T	A	G	No	L	A	T	S	M	N	M
JQ707392	A	A2	USA	Northern America	P	T	Q	G	M	K	P	T	D	G	C	T	A	G	No	L	A	T	S	M	N	M
JQ707393	A	A2	USA	Northern America	P	T	Q	G	M	K	P	T	D	G	C	T	A	G	No	L	A	T	S	M	N	M
JQ707394	A	A2	USA	Northern America	P	T	Q	G	M	K	P	T	D	G	C	T	A	G	No	L	A	T	S	M	N	M
JQ707395	A	A2	USA	Northern America	P	T	Q	G	M	K	P	T	D	G	C	T	A	G	No	L	A	T	S	M	N	M
JQ707396	A	A2	USA	Northern America	P	T	Q	G	M	K	P	T	D	G	C	T	A	G	No	L	A	T	S	M	N	M
JQ707397	A	A2	USA	Northern America	P	T	Q	G	M	K	P	T	D	G	C	T	A	G	No	L	A	T	S	M	N	M
JQ707398	A	A2	USA	Northern America	P	T	Q	G	M	K	P	T	D	G	C	T	T	A	No	L	A	T	S	M	T	M
JQ707399	A	A2	USA	Northern America	P	T	Q	G	M	K	P	T	D	G	C	T	A	G	No	L	A	T	S	M	N	M
JQ707400	A	A2	USA	Northern America	P	T	Q	G	M	K	P	T	D	G	C	T	A	G	No	M	A	T	S	V	N	M
JQ707402	A	A2	USA	Northern America	P	T	Q	G	M	K	P	T	D	G	C	T	A	G	No	M	A	T	S	V	N	M
JQ707403	A	A2	USA	Northern America	P	T	Q	G	M	K	P	T	D	G	C	A	A	G	No	M	A	T	S	V	N	M
JQ707404	A	A2	USA	Northern America	P	T	Q	G	M	K	P	T	D	G	C	T	A	G	No	M	A	T	S	V	N	M
JQ707405	A	A2	USA	Northern America	P	T	Q	G	M	K	P	T	D	G	C	T	A	G	No	M	A	T	S	V	N	M
JQ707406	A	A2	USA	Northern America	P	T	Q	G	M	K	P	T	D	G	C	T	A	G	No	M	A	T	S	V	N	M
JQ707407	A	A2	USA	Northern America	P	T	Q	G	M	K	P	T	D	G	C	T	A	G	No	M	A	T	S	V	N	M
JQ707408	A	A2	USA	Northern America	P	T	Q	G	M	K	P	T	D	G	C	T	A	G	No	M	A	T	S	V	N	M
JQ707409	A	A2	USA	Northern America	P	T	Q	G	M	K	P	T	D	G	C	T	A	G	No	M	A	T	S	V	N	M
JQ707410	A	A2	USA	Northern America	P	T	Q	G	M	K	P	T	D	G	C	T	A	G	No	M	A	T	S	V	N	M
JQ707411	A	A2	USA	Northern America	P	T	Q	G	M	K	P	T	D	G	C	T	A	G	No	M	A	T	S	V	N	M
JQ707412	A	A2	USA	Northern America	P	T	Q	G	M	K	P	T	D	G	C	T	A	G	No	M	A	T	S	V	N	M
JQ707413	A	A2	USA	Northern America	P	T	Q	G	M	K	P	T	D	G	C	T	A	G	No	M	A	T	S	V	N	M
JQ707414	A	A2	USA	Northern America	P	T	Q	G	M	K	P	T	D	G	C	T	A	G	No	M	A	T	S	V	N	M
JQ707415	A	A2	USA	Northern America	P	T	Q	G	M	K	P	T	D	G	C	T	A	G	No	M	A	T	S	V	N	M
JQ707416	A	A2	USA	Northern America	P	T	Q	G	M	K	P	T	D	G	C	T	A	G	No	M	A	T	S	V	N	M
JQ707417	A	A2	USA	Northern America	P	T	Q	G	M	K	P	T	D	G	C	T	A	G	No	M	A	T	S	V	N	M
JQ707418	A	A2	USA	Northern America	P	T	Q	G	M	K	P	T	D	G	C	T	A	G	No	M	A	T	S	V	N	M
JQ707419	A	A2	USA	Northern America	P	T	Q	G	M	K	P	T	D	G	C	T	A	G	No	M	A	T	S	V	N	M
JQ707420	A	A2	USA	Northern America	P	T	Q	G	M	K	P	T	D	G	C	T	A	G	No	M	A	T	S	V	N	M
JQ707531	A	A2	USA	Northern America	P	T	Q	G	M	K	P	T	D	G	C	T	A	G	No	L	A	T	S	M	N	M
JQ707532	A	A2	USA	Northern America	P	T	Q	G	M	K	P	T	D	G	C	T	A	G	No	L	A	T	S	M	N	M
JQ707533	A	A2	USA	Northern America	P	T	Q	G	M	K	P	T	D	G	C	T	T	A	No	L	A	T	S	M	N	M
JQ707534	A	A2	USA	Northern America	P	T	Q	G	M	K	P	T	D	G	C	T	T	A	No	L	A	T	S	M	N	M
JQ707535	A	A2	USA	Northern America	P	T	Q	G	M	K	P	T	D	G	C	T	T	G	No	L	A	T	S	M	N	M
JQ707536	A	A2	USA	Northern America	P	T	Q	G	T	K	P	T	D	G	C	T	T	G	No	L	A	T	S	M	N	M
JQ707537	A	A2	USA	Northern America	P	T	Q	G	T	K	P	T	D	G	C	T	A	G	No	L	A	T	S	M	N	M
JQ707538	A	A2	USA	Northern America	P	T	Q	G	M	K	P	T	D	G	C	T	A	G	No	L	A	T	S	M	N	M
JQ707539	A	A2	USA	Northern America	P	T	Q	G	M	K	P	T	D	G	C	T	A	G	No	L	A	T	S	M	N	M
JQ707540	A	A2	USA	Northern America	P	T	Q	G	M	K	P	T	D	G	C	T	T	G	No	L	A	T	S	M	N	M
JQ707541	A	A2	USA	Northern America	P	T	Q	G	M	K	P	T	D	G	C	T	A	G	No	L	A	T	S	M	N	M
JQ707542	A	A2	USA	Northern America	P	T	Q	G	M	K	P	T	D	G	C	T	A	G	No	L	A	T	S	M	N	M
JQ707543	A	A2	USA	Northern America	P	T	Q	G	M	K	P	T	D	G	C	T	A	G	No	L	A	T	S	M	N	M
JQ707544	A	A2	USA	Northern America	P	T	Q	G	M	K	P	T	D	G	C	T	A	G	No	L	A	T	S	M	N	M
JQ707545	A	A2	USA	Northern America	P	T	Q	G	M	K	P	T	D	G	C	T	A	G	No	L	A	T	S	M	N	M
JQ707546	A	A2	USA	Northern America	P	T	Q	G	M	K	P	T	D	G	C	T	A	G	No	L	A	T	S	M	N	M
JQ707547	A	A2	USA	Northern America	P	T	Q	G	M	K	P	T	D	G	C	T	A	G	No	L	A	T	S	M	N	M
JQ707548	A	A2	USA	Northern America	P	T	Q	G	M	K	P	T	D	G	C	T	A	G	No	L	A	T	S	M	N	M
JQ707549	A	A2	USA	Northern America	P	T	Q	G	T	K	P	T	D	G	C	T	A	G	No	L	A	T	S	M	N	M
JQ707550	A	A2	USA	Northern America	P	T	Q	G	M	K	P	T	D	G	C	T	A	G	No	L	A	T	S	M	N	M
JQ707551	A	A2	USA	Northern America	P	T	Q	G	M	K	P	T	D	G	C	T	A	G	No	L	A	T	S	M	N	M
JQ707552	A	A2	USA	Northern America	P	T	Q	G	M	K	P	T	D	G	C	T	A	G	No	L	A	T	S	M	N	M
JQ707553	A	A2	USA	Northern America	P	T	Q	G	M	K	P	T	D	G	C	T	A	G	No	L	A	T	S	M	N	M
JQ707554	A	A2	USA	Northern America	P	T	Q	G	T	K	P	T	D	G	C	T	A	G	No	L	A	T	S	M	N	M
JQ707555	A	A2	USA	Northern America	P	T	Q	G	M	K	P	T	D	G	C	T	A	G	No	L	A	T	S	M	N	M
JQ707556	A	A2	USA	Northern America	P	T	Q	G	M	K	P	T	D	G	C	T	A	G	No	L	A	T	S	M	N	M
JQ707557	A	A2	USA	Northern America	P	T	Q	G	M	K	P	T	D	G	C	T	A	G	No	L	A	T	S	M	N	M
JQ707558	A	A2	USA	Northern America	P	T	Q	G	M	K	P	T	D	G	C	T	A	G	No	L	A	T	S	M	N	M
JQ707559	A	A2	USA	Northern America	P	T	Q	G	M	K	P	T	D	G	C	T	A	G	No	L	A	T	S	M	N	M
JQ707560	A	A2	USA	Northern America	P	T	Q	G	M	K	P	T	D	G	C	T	A	A	No	L	A	T	S	M	N	M
JQ707561	A	A2	USA	Northern America	P	T	Q	G	M	K	P	T	D	G	C	T	T	A	No	L	A	T	S	M	N	M
JQ707562	A	A2	USA	Northern America	P	T	Q	G	M	K	P	T	D	G	C	T	A	G	No	L	A	T	S	M	N	M
JQ707563	A	A2	USA	Northern America	P	T	Q	G	M	K	P	T	D	G	C	T	A	G	No	L	A	T	S	M	N	M
JQ707564	A	A2	USA	Northern America	P	T	Q	G	M	K	P	T	D	G	C	T	A	G	No	L	A	T	S	M	N	M
JQ707565	A	A2	USA	Northern America	P	T	Q	G	M	K	P	T	D	G	C	T	T	A	No	L	A	T	S	M	N	M
JQ707566	A	A2	USA	Northern America	P	T	Q	G	M	K	P	T	D	G	C	T	A	G	No	L	A	T	S	M	N	M
JQ707567	A	A2	USA	Northern America	P	T	Q	G	M	K	P	T	D	G	C	T	A	G	No	L	A	T	S	M	N	M
JQ707568	A	A2	USA	Northern America	P	T	Q	G	M	K	P	T	D	G	C	T	A	G	No	L	A	T	S	M	N	M
JQ707569	A	A2	USA	Northern America	P	T	Q	G	M	K	P	T	D	G	C	T	T	A	No	L	A	T	S	M	N	M
JQ707572	A	A2	USA	Northern America	P	T	Q	G	M	K	P	T	D	G	C	T	A	G	No	L	A	T	S	M	N	M
JQ707573	A	A2	USA	Northern America	P	T	Q	G	M	K	P	T	D	G	C	T	A	G	No	L	A	T	S	M	N	M
JQ707575	A	A2	USA	Northern America	P	T	Q	G	M	K	P	T	D	G	C	T	T	A	No	M	A	T	S	I	N	M
JQ707576	A	A2	USA	Northern America	P	T	Q	G	M	K	P	T	D	G	C	T	T	A	No	M	A	T	S	V	N	M
JQ707577	A	A2	USA	Northern America	P	T	Q	G	M	K	P	T	D	G	C	T	T	A	No	M	A	T	S	V	N	M
JQ707578	A	A2	USA	Northern America	P	T	Q	G	M	K	P	T	D	G	C	T	T	A	No	M	A	T	S	I	N	M
JQ707579	A	A2	USA	Northern America	P	T	Q	G	M	K	P	T	D	G	C	T	T	A	No	M	A	T	S	V	N	M
JQ707580	A	A2	USA	Northern America	P	T	Q	G	M	K	P	T	D	G	C	T	T	A	No	M	A	T	S	I	N	M
JQ707581	A	A2	USA	Northern America	P	T	Q	G	M	E	P	T	D	G	C	T	T	A	No	M	A	T	S	I	N	M
JQ707583	A	A2	USA	Northern America	P	T	Q	G	M	K	P	T	D	G	C	T	T	A	No	M	A	T	S	I	N	M
JQ707585	A	A2	USA	Northern America	P	T	Q	G	M	K	P	T	D	G	C	T	A	G	No	M	A	T	S	V	N	M
JQ707586	A	A2	USA	Northern America	P	T	Q	G	M	K	P	T	D	G	C	T	T	A	No	M	A	T	S	V	N	M
JQ707587	A	A2	USA	Northern America	P	T	Q	G	M	K	P	T	D	G	C	T	T	A	No	M	A	T	S	I	N	M
JQ707589	A	A2	USA	Northern America	P	T	Q	G	M	K	P	T	D	G	C	T	T	A	No	M	A	T	S	V	N	M
JQ707590	A	A2	USA	Northern America	P	T	Q	G	M	K	P	T	D	G	C	T	T	A	No	M	A	T	S	V	N	M
JQ707592	A	A2	USA	Northern America	P	T	Q	G	M	K	P	T	D	G	C	T	T	A	No	M	A	T	S	V	N	M
JQ707594	A	A2	USA	Northern America	P	T	Q	G	M	K	P	T	D	G	C	T	A	G	No	M	A	T	S	V	N	M
JQ707595	A	A2	USA	Northern America	P	T	Q	G	M	K	P	T	D	G	C	T	T	A	No	M	A	T	S	V	N	M
JQ707596	A	A2	USA	Northern America	P	T	Q	G	M	K	P	T	D	G	C	T	T	A	No	M	A	T	S	V	N	M
JQ707599	A	A2	USA	Northern America	P	T	Q	G	M	K	P	T	D	G	C	T	T	A	No	M	A	T	S	V	N	M
JQ707601	A	A2	USA	Northern America	P	T	Q	G	M	K	P	T	D	G	C	T	T	A	No	M	A	T	S	V	N	M
JQ707603	A	A2	USA	Northern America	P	T	Q	G	M	K	P	T	D	G	C	T	T	A	No	M	A	T	S	I	N	M
JQ707604	A	A2	USA	Northern America	P	T	Q	G	M	K	P	T	D	G	C	T	T	A	No	M	A	T	S	M	N	M
JQ707605	A	A2	USA	Northern America	P	T	Q	G	M	K	P	T	D	G	C	T	T	A	No	M	A	T	S	V	N	M
JQ707606	A	A2	USA	Northern America	P	T	Q	G	M	K	P	T	D	G	C	T	T	A	No	M	A	T	S	I	N	M
JQ707607	A	A2	USA	Northern America	P	T	Q	G	M	K	P	T	D	G	C	T	T	A	No	M	A	T	S	V	N	M
JQ707608	A	A2	USA	Northern America	P	T	Q	G	M	K	P	T	D	G	C	T	T	A	No	M	A	T	S	V	N	M
JQ707609	A	A2	USA	Northern America	P	T	Q	G	M	K	P	T	D	G	C	T	A	G	No	L	A	T	S	M	N	M
JQ707610	A	A2	USA	Northern America	P	T	Q	G	M	K	P	T	D	G	C	T	A	G	No	L	A	T	S	M	N	M
JQ707611	A	A2	USA	Northern America	P	T	Q	G	M	K	P	T	D	G	C	T	A	G	No	L	A	T	S	M	N	M
JQ707612	A	A2	USA	Northern America	P	T	Q	G	M	K	P	T	D	G	C	T	A	G	No	L	A	T	S	M	N	M
JQ707613	A	A2	USA	Northern America	P	T	Q	G	M	K	P	T	D	G	C	T	A	G	No	L	A	T	S	M	N	M
JQ707614	A	A2	USA	Northern America	P	T	Q	G	M	K	P	T	D	G	C	T	A	G	No	L	A	T	S	M	N	M
JQ707615	A	A2	USA	Northern America	P	T	Q	G	M	K	P	T	D	G	C	T	A	G	No	L	A	T	S	M	N	M
JQ707616	A	A2	USA	Northern America	P	T	Q	G	M	K	P	T	D	G	C	T	A	G	No	L	A	T	S	M	N	M
JQ707617	A	A2	USA	Northern America	P	T	Q	G	M	K	P	T	D	G	C	T	A	G	No	L	A	T	S	M	N	M
JQ707618	A	A2	USA	Northern America	P	T	Q	G	M	K	P	T	D	G	C	T	A	G	No	L	A	T	S	M	N	M
JQ707619	A	A2	USA	Northern America	P	T	Q	G	M	K	P	T	D	G	C	T	A	G	No	L	A	T	S	M	N	M
JQ707620	A	A2	USA	Northern America	P	T	Q	G	M	K	P	T	D	G	C	T	A	G	No	L	A	T	S	M	N	M
JQ707621	A	A2	USA	Northern America	P	T	Q	G	M	K	P	T	D	G	C	T	A	G	No	L	A	T	S	M	N	M
JQ707622	A	A2	USA	Northern America	P	T	Q	G	M	K	P	T	D	G	C	T	T	A	No	L	A	T	S	M	N	M
JQ707623	A	A2	USA	Northern America	P	T	Q	G	M	K	P	T	D	G	C	T	A	G	No	L	A	T	S	M	N	M
JQ707624	A	A2	USA	Northern America	P	T	Q	G	M	K	P	T	D	G	C	T	A	G	No	L	A	T	S	M	N	M
JQ707625	A	A2	USA	Northern America	P	T	Q	G	M	K	P	T	D	G	C	T	A	G	No	L	A	T	S	M	N	M
JQ707626	A	A2	USA	Northern America	P	T	Q	G	M	K	P	T	D	G	C	T	A	G	No	L	A	T	S	M	N	M
JQ707627	A	A2	USA	Northern America	P	T	Q	G	M	K	P	T	D	G	C	T	T	A	No	L	A	T	S	M	N	M
JQ707629	A	A2	USA	Northern America	P	T	Q	G	M	K	P	T	D	G	C	T	A	G	No	L	A	T	S	M	N	M
JQ707630	A	A2	USA	Northern America	P	T	Q	G	M	K	P	T	D	G	C	T	T	A	No	L	A	T	S	M	N	M
JQ707631	A	A2	USA	Northern America	P	T	Q	G	M	K	P	T	D	G	C	T	A	G	No	L	A	T	S	M	N	M
JQ707632	A	A2	USA	Northern America	P	T	Q	G	M	K	P	T	D	G	C	T	A	G	No	L	A	T	S	M	N	M
JQ707633	A	A2	USA	Northern America	P	T	Q	G	M	K	P	T	D	G	C	T	A	G	No	L	A	T	S	M	N	M
JQ707634	A	A2	USA	Northern America	P	T	Q	G	M	K	P	T	D	G	C	T	A	G	No	L	A	T	S	M	N	M
JQ707635	A	A2	USA	Northern America	P	T	Q	G	M	K	P	T	D	G	C	T	A	G	No	L	A	T	S	M	N	M
JQ707636	A	A2	USA	Northern America	P	T	Q	G	M	K	P	T	D	G	C	T	A	G	No	L	A	T	S	M	N	M
JQ707637	A	A2	USA	Northern America	P	T	Q	G	M	K	P	T	D	G	C	T	A	G	No	L	A	T	S	M	N	M
JQ707638	A	A2	USA	Northern America	P	T	Q	G	M	K	P	T	D	G	C	T	A	G	No	M	A	T	S	V	N	M
JQ707639	A	A2	USA	Northern America	P	T	Q	G	M	K	P	T	D	G	C	T	A	G	No	M	A	T	S	V	N	M
JQ707640	A	A2	USA	Northern America	P	T	Q	G	M	K	P	T	D	G	C	T	A	G	No	M	A	T	S	V	N	M
JQ707641	A	A2	USA	Northern America	P	T	Q	G	M	K	P	T	D	G	C	T	A	G	No	M	A	T	S	V	N	M
JQ707642	A	A2	USA	Northern America	P	T	Q	G	M	K	P	T	D	G	C	T	A	G	No	M	A	T	S	V	N	M
JQ707643	A	A2	USA	Northern America	P	T	Q	G	M	K	P	T	D	G	C	T	A	G	No	M	A	T	S	V	N	M
JQ707644	A	A2	USA	Northern America	P	T	Q	G	M	K	P	T	D	G	C	T	A	G	No	M	A	T	S	V	N	M
JQ707645	A	A2	USA	Northern America	P	T	Q	G	M	K	P	T	D	G	C	T	A	G	No	M	A	T	S	V	N	M
JQ707646	A	A2	USA	Northern America	P	T	Q	G	M	K	P	T	D	G	C	T	A	G	No	M	A	T	S	V	N	M
JQ707647	A	A2	USA	Northern America	P	T	Q	G	M	K	P	T	D	G	C	T	A	G	No	M	A	T	S	V	N	M
JQ707648	A	A2	USA	Northern America	P	T	Q	G	M	K	P	T	D	G	C	T	A	G	No	M	A	T	S	V	N	M
JQ707649	A	A2	USA	Northern America	P	T	Q	G	M	K	P	T	D	G	C	T	A	G	No	M	A	T	S	V	N	M
JQ707650	A	A2	USA	Northern America	P	T	Q	G	M	K	P	T	D	G	C	T	A	G	No	M	A	T	S	V	N	M
JQ707651	A	A2	USA	Northern America	P	T	Q	G	M	K	P	T	D	G	C	T	A	G	No	M	A	T	S	V	N	M
JQ707652	A	A2	USA	Northern America	P	T	Q	G	M	K	P	T	D	G	C	T	A	G	No	M	A	T	S	V	N	M
JQ707653	A	A2	USA	Northern America	P	T	Q	G	M	K	P	T	D	G	C	T	A	G	No	M	A	T	S	V	N	M
JQ707654	A	A2	USA	Northern America	P	T	Q	G	M	K	P	T	D	G	C	T	A	G	No	M	A	T	S	V	N	M
JQ707655	A	A2	USA	Northern America	P	T	Q	G	M	K	P	T	D	G	C	T	A	G	No	M	A	T	S	V	N	M
JQ707656	A	A2	USA	Northern America	P	T	Q	G	M	K	P	T	D	G	C	T	A	G	No	M	A	T	S	V	N	M
JQ707658	A	A2	USA	Northern America	P	T	Q	G	M	K	P	T	D	G	C	T	A	G	No	M	A	T	S	V	N	M
JQ707659	A	A2	USA	Northern America	P	T	Q	G	M	K	P	T	D	G	C	T	A	G	No	M	A	T	S	V	N	M
JQ707661	A	A2	USA	Northern America	P	T	Q	G	M	K	P	T	D	G	C	T	A	G	No	M	A	T	S	V	N	M
JQ707662	A	A2	USA	Northern America	P	T	Q	G	M	K	P	T	D	G	C	T	A	G	No	M	A	T	S	V	N	M
JQ707663	A	A2	USA	Northern America	P	T	Q	G	M	K	P	T	D	G	C	T	A	G	No	M	A	T	S	V	N	M
JQ707664	A	A2	USA	Northern America	P	T	Q	G	M	K	P	T	D	G	C	T	A	G	No	M	A	T	S	V	N	M
JQ707665	A	A2	USA	Northern America	P	T	Q	G	M	K	P	T	D	G	C	T	A	G	No	M	A	T	S	V	N	M
JQ707667	A	A2	USA	Northern America	P	T	Q	G	M	K	P	T	D	G	C	T	A	G	No	M	A	T	S	V	N	M
JQ707669	A	A2	USA	Northern America	P	T	Q	G	M	K	P	T	D	G	C	T	A	G	No	M	A	T	S	V	N	M
JQ707670	A	A2	USA	Northern America	P	T	Q	G	M	K	P	T	D	G	C	T	A	G	No	M	A	T	S	V	N	M
JQ707672	A	A2	USA	Northern America	P	T	Q	G	M	K	P	T	D	G	C	T	A	G	No	M	A	T	S	V	N	M
JQ707674	A	A2	USA	Northern America	P	T	Q	G	M	K	P	T	D	G	C	T	A	G	No	M	A	T	S	V	N	M
JQ707675	A	A2	USA	Northern America	P	T	Q	G	M	K	P	T	D	G	C	T	A	G	No	M	A	T	S	V	N	M
JQ707676	A	A2	USA	Northern America	P	T	Q	G	M	K	P	T	D	G	C	T	A	G	No	M	A	T	S	V	N	M
JQ707681	A	A2	USA	Northern America	P	T	Q	G	M	K	P	T	D	G	C	T	A	G	No	M	A	T	S	V	N	M
JX096952	A	A2	Latvia	Northern Europe	P	T	Q	G	M	K	P	T	D	G	C	T	A	G	No	L	A	T	S	M	N	M
JX096953	A	A2	Latvia	Northern Europe	P	T	Q	G	M	K	P	T	D	G	C	T	A	G	No	L	A	T	S	M	N	M
JX154579	A	A1	Kenya	Eastern Africa	P	T	Q	G	M	K	P	T	D	G	C	T	A	G	No	L	A	T	S	M	N	M
JX154580	A	A1	Kenya	Eastern Africa	P	T	Q	G	M	K	P	T	D	G	C	T	A	G	No	L	A	T	S	M	N	M
JX154581	A	A1	Kenya	Eastern Africa	P	T	Q	G	M	K	P	T	D	G	C	T	A	G	No	L	A	T	S	M	N	M
JX154582	A	A1	Kenya	Eastern Africa	P	T	Q	G	M	K	P	T	D	G	C	T	T	A	No	L	A	T	S	M	N	M
JX310722	A	A2	Netherlands	Western Europe	P	T	Q	G	M	K	P	T	D	G	C	T	A	G	No	L	A	T	S	M	N	M
JX310723	A	A2	Netherlands	Western Europe	P	T	Q	G	M	K	P	T	D	G	C	T	A	G	No	L	A	T	S	M	N	M
KF214659	A	A1	India	Southern Asia	P	T	Q	G	M	K	P	M	D	G	C	T	T	A	No	L	A	T	S	M	N	M
KF214660	A	A1	India	Southern Asia	P	T	Q	G	M	K	P	T	D	G	C	C	T	A	No	L	A	T	S	M	N	M
KF214661	A	A1	India	Southern Asia	P	T	Q	G	M	K	P	T	D	G	C	T	A	G	No	L	A	T	S	M	N	M
KF214662	A	A1	India	Southern Asia	P	T	Q	G	M	K	P	T	D	G	C	G	T	A	No	L	A	T	S	M	N	M
KF214663	A	A1	India	Southern Asia	P	T	Q	G	M	K	P	T	D	G	C	T	T	A	No	L	A	T	S	M	N	M
KF214665	A	A1	India	Southern Asia	P	T	Q	G	M	K	P	T	D	G	C	T	T	A	No	L	A	T	S	M	N	M
KF214666	A	A1	India	Southern Asia	P	T	Q	G	M	K	P	T	D	G	T	C	T	A	No	L	A	T	S	M	N	M
KF922406	A	A1	South Africa	Southern Africa	P	T	Q	G	M	K	P	T	D	G	C	T	A	G	No	L	A	T	S	M	N	M
KF922407	A	A1	South Africa	Southern Africa	P	T	Q	G	M	K	P	T	D	G	C	T	A	G	No	L	A	T	S	M	N	M
KF922408	A	A1	South Africa	Southern Africa	P	T	Q	G	M	K	P	T	D	G	C	T	A	G	No	L	A	T	S	M	N	M
KF922409	A	A1	South Africa	Southern Africa	P	T	Q	G	M	K	P	T	D	G	C	T	A	G	No	L	A	T	S	M	N	M
KF922414	A	A1	South Africa	Southern Africa	P	T	Q	G	M	K	P	T	D	G	C	T	T	A	No	L	A	T	S	M	N	M
KF922415	A	A1	South Africa	Southern Africa	P	T	Q	G	M	K	P	T	D	G	C	T	T	A	No	L	A	T	S	M	N	M
KF922416	A	A1	South Africa	Southern Africa	P	T	Q	G	M	K	P	T	D	G	C	T	T	A	No	L	A	T	S	M	N	M
KF922418	A	A1	South Africa	Southern Africa	P	T	Q	G	M	K	P	T	D	G	C	T	T	A	No	L	A	T	S	M	N	M
KF922419	A	A1	South Africa	Southern Africa	P	T	Q	G	M	K	P	T	D	G	C	T	T	A	No	L	A	T	S	M	N	M
KF922420	A	A1	South Africa	Southern Africa	P	T	Q	G	M	K	P	T	D	G	C	T	T	A	No	L	A	T	S	M	N	M
KF922421	A	A1	South Africa	Southern Africa	P	T	Q	G	M	K	P	T	D	G	C	T	T	A	No	L	A	T	S	M	N	M
KF922426	A	A1	South Africa	Southern Africa	P	T	Q	G	M	K	P	T	D	G	C	T	A	G	No	L	A	T	S	M	N	M
KF922427	A	A1	South Africa	Southern Africa	P	T	Q	G	M	K	P	T	D	G	C	T	A	G	No	L	A	T	S	M	N	M
KF922428	A	A1	South Africa	Southern Africa	P	T	Q	G	M	K	P	T	D	G	C	T	A	G	No	L	A	T	S	M	N	M
KF922429	A	A1	South Africa	Southern Africa	P	T	Q	G	M	K	P	T	D	G	C	C	T	A	No	L	A	T	S	M	N	M
KF922430	A	A1	South Africa	Southern Africa	P	T	Q	G	M	K	P	T	D	G	C	C	T	A	No	L	A	T	S	M	N	M
KF922433	A	A1	South Africa	Southern Africa	P	T	Q	N	M	K	P	T	D	G	C	T	A	A	No	L	A	T	S	M	N	M
KF922434	A	A1	South Africa	Southern Africa	P	T	Q	G	M	K	P	T	D	G	T	T	A	G	No	L	A	T	S	M	N	M
KF922435	A	A1	South Africa	Southern Africa	P	T	Q	G	M	K	P	T	D	G	C	T	A	G	No	L	A	T	S	M	N	M
KF922436	A	A1	South Africa	Southern Africa	P	T	Q	G	M	K	P	T	D	G	C	T	A	G	No	L	A	T	S	M	N	M
KF922437	A	A1	South Africa	Southern Africa	P	T	Q	G	M	K	P	T	D	G	C	T	A	G	No	L	A	T	S	M	N	M
KJ010776	A	A1	South Africa	Southern Africa	P	T	Q	G	M	K	P	T	D	G	C	T	A	G	No	L	A	T	S	M	N	M
KJ010777	A	A1	South Africa	Southern Africa	P	T	Q	G	M	K	P	T	D	G	C	T	A	G	No	L	A	T	S	M	N	M
KJ010778	A	A1	South Africa	Southern Africa	P	T	Q	G	M	K	P	T	D	G	C	T	A	G	No	L	A	T	S	M	N	M
KJ586809	A	A2	Uruguay	South America	P	T	Q	G	M	K	P	T	D	G	C	T	A	G	No	L	A	T	S	M	N	M
KJ843166	A	A2	Argentina	South America	P	T	Q	G	M	K	P	T	D	G	C	T	A	G	No	L	A	T	S	M	N	M
KJ843172	A	A2	Argentina	South America	P	T	Q	G	M	K	S	T	A	G	C	C	A	A	No	L	A	T	S	M	N	M
KJ843173	A	A2	Argentina	South America	P	T	Q	G	M	K	P	T	D	G	C	T	A	G	No	L	A	T	S	M	N	M
KJ843182	A	A2	Argentina	South America	P	T	Q	G	M	K	P	T	D	G	C	T	A	G	No	L	A	T	S	M	N	M
KJ843183	A	A1	Argentina	South America	P	T	Q	G	M	K	P	T	D	G	C	T	A	G	No	L	A	T	S	M	N	M
KJ843184	A	A2	Argentina	South America	P	T	Q	G	M	K	P	T	D	G	C	T	T	A	No	L	A	T	S	M	N	M
KJ843186	A	A2	Argentina	South America	P	T	Q	G	M	K	P	T	D	G	C	T	A	G	No	L	A	T	S	M	N	M
KJ843188	A	A2	Argentina	South America	P	T	Q	G	M	K	P	T	D	G	C	T	T	A	No	L	A	T	S	M	N	M
KJ843192	A	A2	Argentina	South America	P	T	Q	G	M	K	P	T	D	G	C	T	A	G	No	L	A	T	S	M	N	M
KJ843214	A	A2	Argentina	South America	P	T	Q	G	M	K	P	T	D	G	C	T	A	G	No	L	A	T	S	M	N	M
KJ843215	A	A2	Argentina	South America	P	T	Q	G	M	K	P	T	D	G	C	T	A	G	No	L	A	T	S	M	N	M
KJ843216	A	A2	Argentina	South America	P	T	Q	G	M	K	P	T	D	G	C	T	A	G	No	L	A	T	S	M	N	M
KJ843217	A	A2	Argentina	South America	P	T	Q	G	M	K	P	T	D	G	C	T	A	G	No	L	A	T	S	M	N	M
KJ843218	A	A2	Argentina	South America	P	T	Q	G	M	K	P	T	D	G	C	T	A	G	No	L	A	T	S	M	N	M
KJ854685	A	A1	Brazil	South America	P	T	Q	G	M	K	P	T	D	G	C	T	T	A	No	L	A	T	S	M	N	M
KJ854686	A	A1	Brazil	South America	P	T	Q	G	M	K	P	T	D	G	T	T	T	A	No	L	A	T	S	M	N	M
KJ854687	A	A1	Brazil	South America	P	T	Q	G	M	K	P	T	D	G	C	T	A	G	No	L	A	T	S	M	N	M
KJ854688	A	A1	Brazil	South America	P	T	Q	G	M	K	P	T	D	G	C	T	A	G	No	L	A	T	S	M	N	M
KJ854689	A	A1	Brazil	South America	P	T	Q	G	M	K	P	T	D	G	C	T	A	G	No	L	A	T	S	M	N	M
KJ854690	A	A1	Brazil	South America	P	T	Q	G	M	K	P	T	D	G	C	T	A	G	No	L	A	T	S	M	N	M
KJ854691	A	A1	Brazil	South America	P	T	Q	G	M	K	P	T	D	G	C	C	T	A	No	L	A	T	S	M	N	M
KJ854692	A	A1	Brazil	South America	P	T	Q	G	M	K	P	T	D	G	C	T	A	G	No	L	A	T	S	M	N	M
KJ854693	A	A1	Brazil	South America	P	T	Q	G	M	K	P	T	D	G	C	T	N	N	No	L	A	T	S	M	N	M
KJ854694	A	A1	Brazil	South America	P	T	Q	G	M	K	P	T	D	G	C	T	A	G	No	L	A	T	S	M	N	M
KJ854696	A	A1	Brazil	South America	P	T	Q	G	M	K	P	T	D	G	C	T	A	G	No	L	A	T	S	M	N	M
KJ854697	A	A1	Brazil	South America	P	T	Q	G	M	K	P	T	D	G	C	T	A	G	No	L	A	T	S	M	N	M
KJ854699	A	A1	Brazil	South America	P	T	Q	G	M	K	P	T	D	G	C	T	T	A	No	L	A	T	S	M	N	M
KJ854700	A	A1	Brazil	South America	P	T	Q	G	M	K	P	T	D	G	C	T	A	G	No	L	A	T	S	M	N	M
KJ854701	A	A1	Brazil	South America	P	T	Q	G	M	K	P	T	D	G	C	C	T	A	No	L	A	T	S	M	N	M
KJ854702	A	A1	Brazil	South America	P	T	Q	G	M	K	P	T	D	G	C	T	A	G	No	L	A	T	S	M	N	M
KJ854703	A	A1	Brazil	South America	P	T	Q	G	M	K	P	T	D	G	C	T	A	G	No	L	A	T	S	M	N	M
KJ854704	A	A1	Brazil	South America	P	T	Q	G	M	K	P	T	D	G	C	T	W	G	No	L	A	T	S	M	N	M
KJ854705	A	A1	Brazil	South America	P	T	Q	G	M	K	P	T	D	G	C	T	A	G	No	L	A	T	S	M	N	M
KJ854706	A	A1	Brazil	South America	P	T	Q	G	M	K	P	T	D	G	C	T	A	G	No	L	A	T	S	M	N	M
KJ854707	A	A1	Brazil	South America	P	T	Q	G	M	K	P	T	D	G	C	T	A	G	No	L	A	T	S	M	N	M
KJ854708	A	A2	Brazil	South America	P	T	Q	G	M	K	P	T	D	G	C	T	A	G	No	L	A	T	S	M	N	M
KJ854709	A	A2	Brazil	South America	P	T	Q	G	M	K	P	T	D	G	C	T	A	G	No	L	A	T	S	M	N	M
KJ854710	A	A2	Brazil	South America	P	T	Q	G	M	K	P	T	D	G	C	T	A	G	No	L	A	T	S	M	N	M
KM519452	A	A1	South Africa	Southern Africa	P	T	Q	G	M	K	P	T	D	G	C	T	A	G	No	L	A	T	S	M	N	M
KM519453	A	A1	South Africa	Southern Africa	P	T	Q	G	M	K	P	T	D	G	C	T	A	G	No	L	A	T	S	M	N	M
KM519454	A	A1	Belgium	Western Europe	P	T	Q	G	M	K	P	T	D	G	C	T	A	G	No	M	A	T	S	V	N	M
KM606737	A	QS-A3	Cuba	Caribbean	P	T	Q	G	M	K	P	T	D	G	C	T	A	G	No	L	A	T	S	M	N	M
KM606742	A	A2	Cuba	Caribbean	P	T	Q	G	M	K	P	T	D	G	C	T	A	G	No	L	A	T	S	M	N	M
KM606746	A	A2	Cuba	Caribbean	P	T	Q	G	M	K	P	T	D	G	C	T	A	G	No	L	A	T	S	M	N	M
KM606748	A	A1	Cuba	Caribbean	P	T	Q	G	M	K	P	T	D	G	C	T	T	A	No	L	A	T	S	M	N	M
KM606749	A	A2	Cuba	Caribbean	P	T	Q	G	M	K	P	T	D	G	C	T	A	G	No	L	A	T	S	M	N	M
KP168422	A	A1	Kenya	Eastern Africa	P	T	Q	G	M	K	P	T	D	G	T	T	A	A	No	L	A	T	S	M	N	M
KP168423	A	A1	Kenya	Eastern Africa	P	T	Q	G	M	K	P	T	D	G	C	T	A	G	No	L	A	T	S	M	N	M
KP168424	A	A1	Kenya	Eastern Africa	P	T	Q	G	M	K	P	T	D	G	C	T	A	G	No	L	A	T	S	M	N	M
KP168425	A	A1	Kenya	Eastern Africa	P	T	Q	G	M	K	P	T	D	G	C	T	A	G	No	L	A	T	S	M	N	M
KP168426	A	A1	Kenya	Eastern Africa	P	T	Q	G	M	K	P	T	D	G	C	T	W	G	No	L	A	T	S	M	N	M
KP168427	A	A1	Kenya	Eastern Africa	P	T	Q	G	M	K	P	T	?	G	C	T	T	A	No	L	A	T	S	M	N	M
KP168428	A	A1	Kenya	Eastern Africa	P	T	Q	G	M	K	P	T	D	G	C	A	T	A	No	L	A	T	S	M	N	M
KP168429	A	A1	Kenya	Eastern Africa	P	T	Q	G	M	K	P	T	D	G	C	T	T	A	No	L	A	T	S	M	N	M
KP168430	A	A1	Kenya	Eastern Africa	P	T	Q	G	M	K	P	T	D	G	C	T	T	A	No	L	A	T	S	M	N	M
KP168432	A	A1	Kenya	Eastern Africa	P	T	Q	G	M	K	P	T	D	G	C	T	A	G	No	L	A	T	S	M	N	M
KP168433	A	A1	Kenya	Eastern Africa	P	T	Q	G	M	K	P	T	D	G	C	T	A	G	No	L	A	T	S	M	N	M
KP168434	A	A1	Kenya	Eastern Africa	P	T	Q	G	M	K	P	T	D	G	C	T	A	G	No	L	A	T	S	M	N	M
KP274925	A	A2	Belgium	Western Europe	P	T	Q	G	M	K	P	T	D	G	C	T	A	G	No	L	A	T	S	M	N	M
KP274927	A	A2	Belgium	Western Europe	P	T	Q	G	M	K	P	T	D	G	C	T	A	G	No	L	A	T	S	M	N	M
KP274928	A	A2	Belgium	Western Europe	P	T	Q	G	M	K	P	T	D	G	C	T	A	G	No	L	A	T	S	M	N	M
KP718085	A	A1	Panama	Central America	P	T	Q	G	M	K	P	T	D	G	C	T	A	G	No	L	A	T	S	M	N	M
KP718086	A	A1	Panama	Central America	P	T	Q	G	M	K	P	T	D	G	C	T	A	G	No	L	A	T	S	M	N	M
KP718087	A	A2	Panama	Central America	P	T	Q	G	M	K	P	T	D	G	C	T	A	G	No	L	A	T	S	M	N	M
KP718088	A	A2	Panama	Central America	P	T	Q	G	M	K	P	T	D	G	C	T	A	G	No	L	A	T	S	M	N	M
KP718089	A	A2	Panama	Central America	P	T	Q	G	M	K	P	T	D	G	C	T	A	G	No	M	A	T	S	V	N	M
KP718090	A	A2	Panama	Central America	P	T	Q	G	M	K	P	T	D	G	C	T	A	G	No	L	A	T	S	M	N	M
KP718091	A	A2	Panama	Central America	P	T	Q	G	M	K	P	T	D	G	C	T	A	G	No	L	A	T	S	M	N	M
KP718092	A	A2	Panama	Central America	P	T	Q	G	M	K	P	T	D	G	C	T	A	G	No	L	A	T	S	M	N	M
KP718093	A	A2	Panama	Central America	P	T	Q	G	M	K	P	T	D	G	C	T	A	G	No	L	A	T	S	M	N	M
KP718094	A	A2	Panama	Central America	P	T	Q	G	M	K	P	T	D	G	C	T	A	G	No	L	A	T	S	M	N	M
KP718095	A	A2	Panama	Central America	P	T	Q	G	M	K	P	T	D	G	C	T	A	G	No	L	A	T	S	M	N	M
KP718096	A	A2	Panama	Central America	P	T	Q	G	M	K	P	T	D	G	C	T	A	G	No	L	A	T	S	M	N	M
KP718097	A	A2	Panama	Central America	P	T	Q	G	M	K	P	T	D	G	C	T	A	G	No	L	A	T	S	M	N	M
KP718098	A	A2	Panama	Central America	P	T	Q	G	M	K	P	T	D	G	C	T	A	G	No	L	A	T	S	M	N	M
KP718099	A	A2	Panama	Central America	P	T	Q	G	M	K	P	T	D	G	C	T	A	G	No	L	A	T	S	M	N	M
KP718100	A	A2	Panama	Central America	P	T	Q	G	M	K	P	T	D	G	C	T	A	G	No	L	A	T	S	M	N	M
KP718101	A	A2	Panama	Central America	P	T	Q	G	M	K	P	T	D	G	C	T	A	G	No	L	A	T	S	M	N	M
KP995108	A	A2	Venezuela	South America	P	T	Q	G	M	K	P	T	D	G	C	T	A	G	No	L	A	T	S	M	N	M
KR905425	A	A1	India	Southern Asia	P	T	Q	G	I	K	P	T	D	G	C	T	A	G	No	L	A	T	S	M	N	M
KR905426	A	A1	India	Southern Asia	P	T	Q	G	M	K	P	T	D	G	C	T	A	G	No	L	A	T	S	M	N	M
KR905427	A	A1	India	Southern Asia	P	T	Q	G	M	K	P	T	D	G	T	C	T	A	No	L	A	T	S	M	N	M
KR905429	A	A1	India	Southern Asia	P	T	Q	G	M	K	P	T	D	G	C	T	A	G	No	L	A	T	S	M	N	M
KR905430	A	A1	India	Southern Asia	P	T	Q	G	M	K	P	T	D	G	C	T	A	G	No	L	A	T	S	M	N	M
KT151612	A	A1	India	Southern Asia	P	T	Q	G	M	K	P	T	D	G	C	T	T	A	No	L	A	T	S	M	N	M
KT151614	A	A1	India	Southern Asia	P	T	Q	G	M	K	P	T	D	G	C	T	A	G	No	L	A	T	S	M	N	M
KT151615	A	A1	India	Southern Asia	P	T	Q	G	M	K	P	T	D	G	Y	T	W	R	No	L	A	T	S	M	N	M
KT151617	A	A1	India	Southern Asia	P	T	Q	G	M	K	P	T	D	G	C	T	T	A	No	L	A	T	S	M	N	M
KT347088	A	A1	South Africa	Southern Africa	P	T	Q	G	M	K	P	T	D	G	C	T	A	G	No	L	A	T	S	M	N	M
KT366466	A	A1	India	Southern Asia	P	T	Q	G	I	K	P	T	D	G	C	T	A	G	No	L	A	T	S	M	N	M
KT366467	A	A1	India	Southern Asia	P	T	Q	G	M	K	P	T	D	G	C	T	A	G	No	L	A	T	S	M	N	M
KT366468	A	A1	India	Southern Asia	P	T	Q	G	M	K	P	T	D	G	C	T	A	G	No	L	A	T	S	M	N	M
KT366469	A	A1	India	Southern Asia	P	T	Q	G	M	K	P	T	D	G	C	T	A	G	No	L	A	T	S	M	N	M
KT366470	A	A1	India	Southern Asia	P	T	Q	G	M	K	P	T	D	G	C	T	A	G	No	L	A	T	S	M	N	M
KT366471	A	A1	India	Southern Asia	P	T	Q	G	M	K	P	T	D	G	C	T	A	G	No	L	A	T	S	M	N	M
KT749822	A	A2	Belgium	Western Europe	P	T	Q	G	M	K	P	T	D	G	C	T	A	A	No	L	A	T	S	M	N	M
KT749824	A	A2	Belgium	Western Europe	P	T	Q	G	M	K	P	T	D	G	C	T	A	G	No	L	A	T	S	M	N	M
KT749825	A	A2	Belgium	Western Europe	P	T	Q	G	M	K	P	T	D	G	C	T	A	G	No	L	A	T	S	M	N	M
KT749826	A	A2	Belgium	Western Europe	P	T	Q	G	M	K	P	T	D	G	C	T	A	G	No	L	A	T	S	M	N	M
KT749829	A	A2	Belgium	Western Europe	P	T	Q	G	M	K	P	T	D	G	C	T	A	G	No	L	A	T	S	M	N	M
KT749830	A	A2	Belgium	Western Europe	P	T	Q	G	M	K	P	T	D	G	C	T	A	G	No	L	A	T	S	M	N	M
KT749831	A	A2	Belgium	Western Europe	P	T	Q	G	M	K	P	T	D	G	C	T	A	G	No	L	A	T	S	M	N	M
KT749832	A	A2	Belgium	Western Europe	P	T	Q	G	M	K	P	T	D	G	C	T	A	G	No	L	A	T	S	M	N	M
KT749834	A	A2	Belgium	Western Europe	P	T	Q	G	M	K	P	T	D	G	C	T	A	G	No	M	A	T	S	V	N	M
KT749835	A	A2	Belgium	Western Europe	P	T	Q	G	M	K	P	T	D	G	C	T	A	G	No	L	A	T	S	M	N	M
KT749836	A	A2	Belgium	Western Europe	P	T	Q	G	M	K	P	T	D	G	C	T	A	G	No	L	A	T	S	M	N	M
KT749837	A	A2	Belgium	Western Europe	P	T	Q	G	M	K	P	T	D	G	C	T	A	G	No	L	A	T	S	M	N	M
KT749838	A	A2	Belgium	Western Europe	P	T	Q	G	M	K	P	T	D	G	C	T	A	G	No	L	A	T	S	M	N	M
KT749839	A	A2	Belgium	Western Europe	P	T	Q	G	M	K	P	T	D	G	C	T	A	G	No	M	A	T	S	V	N	M
KT749840	A	A2	Belgium	Western Europe	P	T	Q	G	M	K	P	T	D	G	C	T	A	G	No	L	A	T	S	M	N	M
KT749842	A	A2	Belgium	Western Europe	P	T	Q	G	M	K	P	T	D	G	C	T	A	G	No	L	A	T	S	M	N	M
KT749843	A	A2	Belgium	Western Europe	P	T	Q	G	M	K	P	T	D	G	C	T	A	G	No	L	A	T	S	M	N	M
KT749844	A	A2	Belgium	Western Europe	P	T	Q	G	M	K	P	T	D	G	C	T	A	G	No	L	A	T	S	M	N	M
KT749846	A	A2	Belgium	Western Europe	P	T	Q	G	M	K	P	T	D	G	C	T	A	G	No	M	A	T	S	V	N	M
KT749847	A	A2	Belgium	Western Europe	P	T	Q	G	M	K	P	T	D	G	C	T	A	G	No	M	A	T	S	V	N	M
KT749849	A	A2	Belgium	Western Europe	P	T	Q	G	M	K	P	T	D	G	C	T	A	G	No	M	A	T	S	V	N	M
KT749850	A	A2	Belgium	Western Europe	P	T	Q	G	M	K	P	T	D	G	C	T	A	G	No	L	A	T	S	M	N	M
KU605532	A	A2	South Africa	Southern Africa	P	T	Q	G	M	K	P	T	D	G	C	T	A	G	No	L	A	T	S	M	N	M
KU605534	A	A1	South Africa	Southern Africa	P	T	Q	G	M	K	P	T	D	G	C	T	A	G	No	L	A	T	S	M	N	M
KU605535	A	A1	South Africa	Southern Africa	P	T	Q	G	M	K	P	T	D	G	C	T	A	G	No	L	A	T	S	M	N	M
KU605536	A	A1	South Africa	Southern Africa	P	T	Q	G	M	K	P	T	D	G	C	T	A	G	No	L	A	T	S	M	N	M
KU605537	A	A1	South Africa	Southern Africa	P	T	Q	G	M	K	P	T	D	G	C	T	A	G	No	L	A	T	S	M	N	M
KU605538	A	A1	South Africa	Southern Africa	P	T	Q	G	M	K	P	T	D	G	C	T	A	G	No	L	A	T	S	M	N	M
KU605539	A	A1	South Africa	Southern Africa	P	T	Q	G	M	K	P	T	D	G	C	T	A	G	No	L	A	T	S	M	N	M
KU736918	A	A1	Tanzania	Eastern Africa	P	T	Q	G	M	K	P	T	D	G	C	T	A	A	No	L	A	T	S	M	N	M
KU736919	A	A1	Tanzania	Eastern Africa	P	T	Q	G	M	K	P	T	D	G	C	T	T	A	No	L	A	T	S	M	N	M
KU736920	A	A1	Sudan	Northern Africa	P	T	Q	G	M	K	P	T	D	G	C	T	A	G	No	L	A	T	S	M	N	M
KX276769	A	A1	Malaysia	South-eastern Asia	P	T	Q	G	M	K	P	T	D	G	C	T	A	G	No	L	A	T	S	M	N	M
KX357642	A	A1	Ethiopia	Eastern Africa	P	T	Q	G	M	K	P	T	D	G	C	T	A	G	No	L	A	T	S	M	N	M
KX357643	A	A1	Ethiopia	Eastern Africa	P	T	Q	G	M	K	P	T	D	G	C	T	A	A	No	L	A	T	S	M	N	M
KX357645	A	A1	Ethiopia	Eastern Africa	P	T	Q	G	M	K	P	T	D	G	C	T	A	G	No	L	A	T	S	M	N	M
KX357646	A	A1	Ethiopia	Eastern Africa	P	T	Q	G	M	K	P	M	D	G	C	T	A	G	No	L	A	T	S	M	N	M
KX357647	A	A1	Ethiopia	Eastern Africa	P	T	Q	G	M	K	P	T	D	G	C	T	A	A	No	L	A	T	S	M	N	M
KX357649	A	A1	Ethiopia	Eastern Africa	P	T	Q	G	M	K	P	T	D	G	C	C	T	A	No	L	A	T	S	M	N	M
KX357650	A	A1	Ethiopia	Eastern Africa	P	T	Q	G	M	K	P	T	D	G	C	T	A	A	No	L	A	T	S	M	N	M
KX648548	A	A1	Zimbabwe	Eastern Africa	P	T	Q	G	M	K	P	T	D	G	C	T	A	G	No	L	A	T	S	M	N	M
KX827293	A	A2	USA	Northern America	P	T	Q	G	M	K	P	T	D	G	C	T	A	G	No	L	A	T	S	M	N	M
KX827294	A	A2	USA	Northern America	P	T	Q	G	M	K	P	T	D	G	C	T	A	G	No	L	A	T	S	M	N	M
KX827295	A	A2	USA	Northern America	P	T	Q	G	M	K	P	T	D	G	C	T	A	G	No	L	A	T	S	M	N	M
KX827296	A	A2	USA	Northern America	P	T	Q	G	M	K	P	T	D	G	C	T	A	G	No	L	A	T	S	M	N	M
KX827298	A	A2	USA	Northern America	P	T	Q	G	M	K	P	T	D	G	C	T	A	G	No	L	A	T	S	M	N	M
KY003230	A	A2	x	x	P	T	Q	G	M	K	P	T	D	G	C	T	A	G	No	L	A	T	S	M	N	M
KY382410	A	A2	Argentina	South America	P	T	Q	G	M	K	P	T	D	G	C	T	A	G	No	L	A	T	S	M	N	M
KY886219	A	A2	Japan	Eastern Asia	P	T	Q	G	M	K	P	T	D	G	C	T	A	G	No	L	A	T	S	M	N	M
L13994	A	A2	x	x	P	T	Q	G	M	K	P	T	D	G	C	T	A	G	No	L	A	T	S	M	N	M
LC051141	A	A1	Japan	Eastern Asia	P	T	Q	G	M	K	P	T	D	G	C	T	A	G	No	L	A	T	S	M	N	M
LC074724	A	A2	Japan	Eastern Asia	P	T	Q	G	M	K	P	T	D	G	C	T	A	G	No	L	A	T	S	M	N	M
LC311241	A	A2	Japan	Eastern Asia	P	T	Q	G	M	K	P	T	D	G	C	T	A	G	No	L	A	T	S	M	N	M
LC311242	A	A2	Japan	Eastern Asia	P	T	Q	G	M	K	P	T	D	G	C	T	A	G	No	L	A	T	S	M	N	M
LC311243	A	A2	Japan	Eastern Asia	P	T	Q	G	M	K	P	T	D	G	C	T	A	G	No	L	A	T	S	M	N	M
LC458430	A	A2	Japan	Eastern Asia	P	T	Q	G	M	K	P	T	D	G	C	T	A	G	No	L	A	T	S	M	N	M
LC458431	A	A2	Japan	Eastern Asia	P	T	Q	G	M	K	P	T	D	G	C	T	A	G	No	L	A	T	S	M	N	M
LT992440	A	x	x	x	P	T	Q	G	M	K	P	T	D	G	C	T	A	G	No	L	A	T	S	M	N	M
LT992441	A	x	x	x	P	T	Q	G	M	K	P	S	D	G	C	T	A	G	No	L	A	T	S	M	N	M
MF772344	A	A2	Cabo Verde	Western Africa	P	T	Q	G	M	K	P	T	D	G	C	C	T	A	No	L	A	T	S	M	N	M
MF772345	A	A2	Cabo Verde	Western Africa	P	T	Q	G	M	K	P	T	D	G	C	C	T	A	No	L	A	T	S	M	N	M
MF772346	A	A2	Cabo Verde	Western Africa	T	T	Q	G	M	K	P	T	D	G	C	C	T	A	No	L	A	T	S	M	N	M
MF772347	A	A2	Cabo Verde	Western Africa	P	T	Q	G	T	K	P	T	D	G	C	C	A	A	No	L	A	T	S	M	N	M
MF772348	A	A2	Cabo Verde	Western Africa	P	T	Q	G	M	K	P	T	D	G	C	T	T	A	No	L	A	T	S	M	N	M
MF772350	A	A2	Cabo Verde	Western Africa	P	T	Q	G	M	K	P	T	D	G	C	T	T	A	No	L	A	T	S	M	N	M
MF772351	A	A1	Cabo Verde	Western Africa	P	T	Q	G	M	K	P	T	D	G	C	T	A	G	No	L	A	T	S	M	N	M
MF772353	A	A1	Cabo Verde	Western Africa	P	T	Q	G	M	K	P	T	D	G	C	T	T	A	No	L	A	T	S	M	N	M
MF925361	A	A1	Bangladesh	Southern Asia	P	T	Q	G	M	K	P	T	D	G	C	T	T	A	No	L	A	T	S	M	N	M
MF925368	A	A1	Bangladesh	Southern Asia	P	T	Q	G	M	K	P	T	D	G	C	T	A	A	No	L	A	T	S	M	N	M
MF925372	A	A1	Bangladesh	Southern Asia	P	T	Q	G	M	K	P	T	D	G	C	C	T	A	No	L	A	T	S	M	N	M
MF925373	A	A1	Bangladesh	Southern Asia	P	T	Q	G	M	K	P	T	D	G	C	T	T	A	No	L	A	T	S	M	N	M
MF925385	A	A1	Bangladesh	Southern Asia	P	T	Q	G	M	K	P	T	D	G	T	T	T	A	No	L	A	T	S	M	N	M
MF925400	A	A1	Bangladesh	Southern Asia	P	T	Q	G	M	K	P	T	D	G	C	C	T	A	No	L	A	T	S	M	N	M
MF925407	A	A1	Bangladesh	Southern Asia	P	T	Q	G	M	K	P	T	D	G	C	T	T	A	No	L	A	T	S	M	N	M
MH464808	A	A1	Botswana	Southern Africa	P	T	Q	G	M	K	P	T	D	G	Y	T	T	R	No	L	A	T	S	M	N	M
MH464809	A	A1	Botswana	Southern Africa	P	T	Q	G	M	K	P	T	D	G	C	T	A	G	No	L	A	T	S	M	N	M
MH464810	A	A1	Botswana	Southern Africa	P	T	Q	G	M	K	P	T	D	G	C	T	A	G	No	L	A	T	S	M	N	M
MH464813	A	A1	Botswana	Southern Africa	P	T	Q	G	M	K	P	T	D	G	C	T	A	G	No	L	A	T	S	M	N	M
MH464814	A	A1	Botswana	Southern Africa	P	T	Q	G	M	K	P	T	D	G	C	T	A	G	No	L	A	T	S	M	N	M
MH464815	A	A1	Botswana	Southern Africa	P	T	Q	G	M	K	P	T	D	G	C	T	A	G	No	L	A	T	S	M	N	M
MH464817	A	A1	Botswana	Southern Africa	P	T	R	N	M	K	P	T	D	G	C	T	T	A	No	L	A	T	S	M	N	M
MH464818	A	A1	Botswana	Southern Africa	P	T	Q	G	M	K	P	T	D	G	C	T	A	G	No	L	A	T	S	M	N	M
MH464825	A	A1	Botswana	Southern Africa	P	T	Q	G	M	K	P	T	D	G	C	T	A	G	No	L	A	T	S	M	N	M
MH464828	A	A1	Botswana	Southern Africa	P	T	Q	G	M	K	P	T	D	G	C	T	A	G	No	L	A	T	S	M	N	M
MH464830	A	A1	Botswana	Southern Africa	P	T	Q	G	M	K	P	T	D	G	C	T	A	G	No	L	A	T	S	M	N	M
MH580627	A	QS-A3	Cameroon	Middle Africa	P	T	Q	G	M	K	P	T	D	G	C	T	A	G	No	L	A	T	S	M	N	M
MH580639	A	QS-A3	Cameroon	Middle Africa	P	T	Q	G	M	K	P	T	D	G	C	T	A	G	No	L	A	T	S	M	N	M
MH580642	A	QS-A3	Cameroon	Middle Africa	P	T	Q	G	M	K	P	T	D	G	C	T	A	G	No	L	A	T	S	M	N	M
MH580643	A	QS-A3	Cameroon	Middle Africa	P	T	Q	G	M	K	P	T	D	G	C	T	A	G	No	L	A	T	S	M	N	M
MH932713	A	A2	Japan	Eastern Asia	P	T	Q	G	M	K	P	T	D	G	C	T	A	G	No	L	A	T	S	M	N	M
MK512456	A	A1	Rwanda	Eastern Africa	P	T	Q	G	M	K	P	T	D	G	C	T	A	G	No	L	A	T	S	M	N	M
MK512457	A	A1	Rwanda	Eastern Africa	P	T	Q	G	M	K	P	T	D	G	C	T	A	G	No	L	A	T	S	M	N	M
MK512460	A	A1	Rwanda	Eastern Africa	P	T	Q	G	M	K	P	T	D	G	C	-	-	-	No	L	A	T	S	M	N	M
MK512462	A	A1	Rwanda	Eastern Africa	P	T	Q	G	M	K	P	T	D	G	T	T	T	A	No	L	A	P	S	M	N	M
MK512464	A	A1	Rwanda	Eastern Africa	P	T	Q	G	M	K	P	T	D	G	T	T	T	G	No	L	A	T	S	M	N	M
MK512465	A	A1	Rwanda	Eastern Africa	P	T	Q	G	M	K	P	T	D	G	C	T	G	A	No	L	A	T	S	M	N	M
MK512468	A	A1	Rwanda	Eastern Africa	P	T	Q	G	M	K	P	T	D	G	C	T	A	G	No	L	A	T	S	M	N	M
MK512470	A	A1	Rwanda	Eastern Africa	P	T	Q	G	M	K	P	T	D	G	C	T	A	G	No	L	A	T	S	M	N	M
MK512471	A	A1	Rwanda	Eastern Africa	P	T	Q	G	M	K	P	T	D	G	C	T	A	G	No	L	A	T	S	M	N	M
MK512472	A	A1	Rwanda	Eastern Africa	P	T	Q	G	M	K	P	T	D	G	C	T	A	A	No	L	A	T	S	M	N	M
MK512473	A	A1	Rwanda	Eastern Africa	P	T	Q	G	M	K	P	T	D	G	C	T	A	G	No	L	A	T	S	M	N	M
MK512475	A	A1	Rwanda	Eastern Africa	P	T	Q	S	M	K	P	T	D	G	T	T	A	A	No	L	A	T	S	M	N	M
X02763	A	A2	x	x	P	T	Q	G	M	K	P	T	D	G	C	T	A	G	No	L	A	T	S	M	N	M
X51970	A	A2	x	x	P	T	Q	G	M	K	P	T	D	G	C	T	A	G	No	L	A	T	S	M	N	M
X70185	A	A2	x	x	P	T	Q	G	M	K	P	T	D	G	C	T	A	G	No	L	A	T	S	M	N	M
Z35717	A	A2	x	x	P	T	Q	G	M	K	P	T	D	G	C	T	T	A	No	L	A	T	S	M	N	M
Z72478	A	A2	x	x	P	T	Q	G	M	K	P	T	V	G	C	T	A	G	No	L	A	T	S	M	N	M
KU605533	A	A1	South Africa	Southern Africa	P	T	Q	G	M	K	P	T	D	G	C	T	A	G	No	L	A	T	S	M	N	M
AF297624	A	A2	x	x	P	T	Q	G	M	K	P	T	D	G	C	T	T	A	Yes	L	A	T	S	M	N	M
AB116090	A	A1	Nepal	Southern Asia	P	T	Q	G	M	K	P	T	D	G	C	T	T	G	Yes	L	A	T	S	M	N	M
AF297621	A	A1	South Africa	Southern Africa	P	T	Q	G	M	K	P	T	D	G	C	T	A	G	Yes	L	A	T	S	M	N	M
AF297622	A	A2	x	x	P	T	Q	G	M	K	P	T	D	G	C	T	A	G	Yes	L	A	T	S	M	N	M
AF297625	A	A1	x	x	P	T	Q	G	M	K	P	T	D	G	C	T	A	G	Yes	L	A	T	S	M	N	M
KF214657	A	A1	India	Southern Asia	P	T	Q	G	M	K	P	T	D	G	C	T	T	A	Yes	L	A	T	S	M	N	M
KP168435	A	A1	Kenya	Eastern Africa	P	T	Q	G	M	K	P	T	?	G	C	T	A	G	Yes	L	A	T	?	M	N	M
KR905431	A	A1	India	Southern Asia	P	T	Q	G	M	K	P	T	D	G	C	T	A	G	Yes	L	A	T	S	M	N	M
KT347087	A	A1	South Africa	Southern Africa	P	T	Q	G	M	K	P	T	D	G	C	T	A	G	Yes	L	A	T	S	M	N	M
MK512455	A	A1	Rwanda	Eastern Africa	P	T	Q	G	M	K	P	T	D	G	C	T	A	A	Yes	L	A	T	S	M	N	M
AY161138	A	A1	x	x	P	T	Q	G	M	K	P	T	D	G	C	T	A	G	No	L	A	T	S	V	N	M
AB010289	B	B1	x	x	P	T	Q	G	M	K	P	T	D	G	C	T	A	G	No	L	A	T	S	M	N	M
AB010290	B	B1	x	x	P	T	Q	G	M	K	P	T	D	G	C	T	A	G	No	L	A	T	S	M	N	M
AB010291	B	B1	x	x	P	T	Q	G	M	K	P	T	D	G	C	T	A	G	No	L	A	T	S	M	N	M
AB014366	B	B1	Japan	Eastern Asia	P	T	Q	G	M	K	P	T	D	G	C	T	A	G	No	L	A	T	S	M	N	M
AB031267	B	B4	x	x	P	T	Q	G	M	K	P	T	D	G	C	T	A	G	No	L	A	T	S	M	N	M
AB033554	B	QS-B3	Indonesia	South-eastern Asia	P	T	Q	G	M	K	P	T	D	G	C	T	A	G	No	L	A	T	S	M	N	M
AB033555	B	QS-B3	Indonesia	South-eastern Asia	P	T	Q	G	L	K	P	T	D	G	C	T	A	G	No	L	A	T	S	M	N	M
AB073821	B	B2	x	x	P	A	Q	G	M	K	P	T	D	G	C	T	A	G	No	L	A	T	S	M	N	M
AB073822	B	B2	x	x	P	T	Q	G	M	K	P	T	D	G	C	T	A	G	No	L	A	T	S	M	N	M
AB073823	B	B2	x	x	P	T	Q	G	M	K	P	T	D	G	C	T	T	R	No	L	A	T	S	M	N	M
AB073824	B	B2	x	x	P	T	Q	G	M	K	P	T	D	G	C	G	T	A	No	L	A	T	S	M	N	M
AB073825	B	B2	x	x	P	T	Q	G	M	K	P	T	D	G	C	T	A	G	No	L	A	T	S	M	N	M
AB073826	B	B2	x	x	P	T	Q	G	M	K	P	T	D	G	C	T	A	G	No	L	A	T	S	M	N	M
AB073827	B	B2	x	x	P	T	Q	G	M	K	P	T	D	G	C	T	A	G	No	L	A	T	S	M	N	M
AB073828	B	B2	x	x	P	T	Q	G	M	K	P	T	D	G	C	T	A	G	No	L	A	T	S	M	N	M
AB073829	B	B2	x	x	P	T	Q	G	M	K	P	T	D	G	C	T	A	G	No	L	A	T	S	I	N	M
AB073831	B	B2	Thailand	South-eastern Asia	P	T	Q	G	M	K	P	T	D	G	C	T	A	G	No	L	A	T	S	M	N	M
AB073832	B	B2	x	x	P	T	Q	G	M	K	P	T	D	G	C	T	A	G	No	L	A	T	S	M	N	M
AB073833	B	B2	x	x	P	T	Q	G	M	K	P	T	D	G	C	T	A	G	No	L	A	T	S	M	N	M
AB073834	B	B2	x	x	P	T	Q	G	M	K	P	T	D	G	C	T	A	G	No	L	A	T	S	M	N	M
AB073835	B	B4	x	x	P	T	Q	G	M	K	P	T	D	G	C	T	A	G	No	L	A	T	S	M	N	M
AB073836	B	B2	x	x	P	T	Q	G	M	K	P	T	D	G	C	T	T	A	No	L	A	T	S	M	N	M
AB073837	B	B2	x	x	P	T	Q	G	M	K	P	T	D	G	C	T	A	G	No	L	A	T	S	M	N	M
AB073838	B	B1	x	x	P	T	Q	G	M	K	P	T	D	G	C	T	A	G	No	L	A	T	S	M	N	M
AB073839	B	B2	x	x	P	T	Q	G	M	K	P	T	D	G	C	T	A	G	No	L	A	T	S	M	N	M
AB073840	B	B2	x	x	P	T	Q	G	M	K	P	T	D	G	C	T	A	G	No	L	A	T	S	M	N	M
AB073841	B	B2	x	x	P	T	Q	G	M	K	P	T	D	G	C	T	A	G	No	L	A	T	S	M	N	M
AB073843	B	B1	x	x	P	T	Q	G	M	K	P	T	D	G	Y	T	A	G	No	L	A	T	S	M	N	M
AB073844	B	B1	x	x	P	T	Q	G	M	K	P	T	D	G	C	T	A	G	No	L	A	T	S	M	N	M
AB073845	B	B1	x	x	P	T	Q	G	M	K	P	T	D	G	C	T	A	G	No	L	A	T	S	M	N	M
AB073846	B	B1	x	x	P	T	Q	G	M	K	P	T	D	G	C	T	A	G	No	L	A	T	S	M	N	M
AB073847	B	B1	x	x	P	T	Q	G	M	K	P	T	D	G	C	T	A	G	No	L	A	T	S	M	N	M
AB073848	B	B1	x	x	P	T	Q	G	M	K	P	T	D	G	C	T	A	G	No	L	A	T	S	M	N	M
AB073849	B	B1	x	x	P	T	Q	G	M	K	P	T	D	G	C	C	A	G	No	L	A	T	S	M	N	M
AB073850	B	B1	x	x	P	T	Q	G	M	K	P	T	D	G	C	T	A	G	No	L	A	T	S	M	N	M
AB073851	B	B1	x	x	P	A	Q	G	T	K	P	T	D	G	C	T	A	G	No	L	A	T	S	M	N	M
AB073852	B	B1	x	x	P	T	Q	G	M	K	P	T	D	G	C	C	T	A	No	L	A	T	S	M	N	M
AB073853	B	B1	x	x	P	T	Q	G	M	K	P	T	D	G	C	C	T	A	No	L	A	T	S	M	N	M
AB073854	B	B1	x	x	P	T	Q	G	M	K	P	T	D	G	C	T	A	G	No	L	A	T	S	M	N	M
AB073857	B	B1	x	x	P	T	Q	G	M	K	P	T	D	G	C	T	A	G	No	L	A	T	S	M	N	M
AB073858	B	B1	x	x	P	T	Q	G	L	K	P	T	D	G	T	T	A	A	No	L	A	T	S	M	N	M
AB100695	B	B4	Vietnam	South-eastern Asia	P	T	Q	G	M	K	P	T	D	G	C	T	T	A	No	L	A	T	S	M	N	M
AB106884	B	B1	Japan	Eastern Asia	P	T	Q	G	M	K	P	T	D	G	C	T	A	G	No	L	A	T	S	M	N	M
AB115551	B	B4	Cambodia	South-eastern Asia	P	T	Q	G	M	K	P	T	D	G	C	T	A	G	No	L	A	T	S	M	N	M
AB117759	B	B4	Cambodia	South-eastern Asia	P	T	R	N	M	K	P	T	D	G	C	T	A	G	No	L	A	T	S	M	N	M
AB195933	B	B2	Japan	Eastern Asia	P	T	Q	G	M	K	P	T	D	G	C	T	T	A	No	L	A	T	S	M	N	M
AB195934	B	B2	Japan	Eastern Asia	P	T	Q	G	M	K	P	T	D	G	C	T	T	A	No	L	A	T	S	I	N	M
AB195935	B	B2	Japan	Eastern Asia	P	T	Q	G	M	K	P	T	D	G	C	T	T	A	No	L	A	T	S	I	N	M
AB205119	B	B2	Japan	Eastern Asia	P	T	Q	G	M	K	P	T	D	G	C	T	A	G	No	L	A	T	S	M	N	M
AB205120	B	B2	Japan	Eastern Asia	P	T	Q	G	M	K	P	T	D	G	C	T	A	G	No	L	A	T	S	M	N	M
AB205121	B	B1	Japan	Eastern Asia	P	T	Q	G	M	K	P	T	D	G	C	T	A	G	No	L	A	T	S	M	N	M
AB205122	B	B4	Vietnam	South-eastern Asia	P	T	Q	G	M	K	P	T	D	G	C	T	T	A	No	L	A	T	S	M	N	M
AB212625	B	B4	Vietnam	South-eastern Asia	P	T	R	G	M	K	P	T	D	G	C	T	A	G	No	L	A	T	S	M	N	M
AB219426	B	QS-B3	x	x	P	T	Q	G	M	K	P	T	D	G	C	T	A	G	No	L	A	T	S	M	N	M
AB219427	B	QS-B3	x	x	P	T	Q	G	M	K	P	T	E	G	C	C	A	G	No	L	A	T	S	M	N	M
AB219428	B	QS-B3	x	x	P	T	Q	G	M	K	P	T	D	G	C	T	A	G	No	L	A	T	S	M	N	M
AB219429	B	QS-B3	x	x	P	T	Q	G	M	K	P	T	D	G	C	T	A	G	No	L	A	T	S	M	N	M
AB219430	B	QS-B3	x	x	P	T	Q	G	M	K	P	T	D	G	C	T	A	G	No	L	A	T	S	M	N	M
AB231909	B	x	Vietnam	South-eastern Asia	P	T	Q	G	M	K	P	T	D	G	C	T	A	G	No	L	A	T	S	M	N	M
AB241117	B	QS-B3	Philippines	South-eastern Asia	P	T	Q	G	T	K	P	T	D	G	C	T	T	A	No	L	A	T	S	M	N	M
AB246339	B	B2	x	x	P	T	Q	G	M	K	P	T	D	G	C	T	A	G	No	L	A	T	S	M	N	M
AB246340	B	B2	x	x	P	T	Q	G	M	K	P	T	D	G	C	T	A	G	No	L	A	T	S	M	N	M
AB246341	B	B1	x	x	S	T	Q	G	M	K	P	T	D	G	C	T	A	G	No	L	A	T	S	M	N	M
AB246342	B	B1	x	x	P	T	Q	G	M	K	P	T	D	G	C	T	A	G	No	L	A	T	S	M	N	M
AB246343	B	B1	x	x	P	T	Q	G	M	K	P	T	D	G	C	T	A	G	No	L	A	T	S	M	N	M
AB287317	B	B5	USA	Northern America	P	T	Q	G	M	K	P	T	D	G	T	T	A	G	No	L	A	T	S	M	N	M
AB287318	B	B5	USA	Northern America	P	T	Q	G	M	K	P	T	D	G	C	T	A	G	No	L	A	T	S	M	N	M
JQ707734	B	B4	USA	Northern America	P	T	Q	G	M	K	P	T	D	G	C	T	A	G	No	L	A	T	S	I	N	M
JQ707735	B	B4	USA	Northern America	P	T	Q	G	M	K	P	T	D	G	C	T	A	G	No	L	A	T	S	I	N	M
JQ707737	B	B4	USA	Northern America	P	T	Q	G	M	K	P	T	D	G	C	T	A	G	No	L	A	T	S	I	N	M
JQ707738	B	B4	USA	Northern America	P	T	Q	G	M	K	P	T	D	G	C	T	A	G	No	L	A	T	S	I	N	M
AB287320	B	B5	Greenland	Northern America	P	T	Q	G	M	K	P	T	D	G	C	T	A	G	No	L	A	T	S	M	N	M
AB287321	B	B5	Greenland	Northern America	P	T	Q	G	M	K	P	T	D	G	C	T	A	G	No	L	A	T	S	M	N	M
AB287322	B	B5	Greenland	Northern America	P	T	Q	G	M	K	P	T	D	G	C	T	A	G	No	L	A	T	S	M	N	M
AB287323	B	B5	Greenland	Northern America	P	T	Q	G	M	K	P	T	D	G	C	C	A	G	No	L	A	T	S	M	N	M
AB287325	B	B5	Greenland	Northern America	P	T	Q	G	M	K	P	T	D	G	C	C	A	G	No	L	A	T	S	M	N	M
AB287326	B	B1	Japan	Eastern Asia	P	S	Q	G	M	K	P	T	D	G	C	T	A	G	No	L	A	T	S	M	N	M
AB287327	B	B1	Japan	Eastern Asia	P	T	Q	G	L	K	P	T	D	G	C	T	A	A	No	L	A	T	S	M	N	M
AB287328	B	B2	Japan	Eastern Asia	P	T	Q	G	M	K	P	T	D	G	C	T	A	G	No	L	A	T	S	M	N	M
AB287329	B	B2	Japan	Eastern Asia	P	T	Q	G	M	K	P	T	D	G	C	T	A	G	No	L	A	T	S	M	N	M
AB300364	B	B2	x	x	P	T	Q	G	M	K	P	T	D	G	C	T	A	G	No	L	A	T	S	M	N	M
AB300371	B	B1	x	x	P	T	Q	G	M	K	P	T	D	G	C	A	T	A	No	L	A	T	S	M	N	M
AB302095	B	B1	x	x	P	T	Q	G	S	K	P	T	D	G	C	T	A	G	No	L	A	T	S	M	N	M
AB302942	B	B2	x	x	T	T	Q	G	M	K	P	T	D	G	C	T	T	A	No	L	A	T	S	M	N	M
AB302943	B	B2	x	x	T	T	Q	G	M	K	P	T	D	G	C	T	T	A	No	L	A	T	S	M	N	M
AB302944	B	B2	x	x	T	T	Q	G	M	K	P	T	D	G	C	T	T	A	No	L	A	T	S	M	N	M
AB302945	B	B2	x	x	T	T	Q	G	M	K	P	T	D	G	C	T	T	A	No	L	A	T	S	M	N	M
AB362933	B	B1	x	x	P	T	Q	G	M	K	P	T	D	G	C	T	A	G	No	L	A	T	S	M	N	M
AB365445	B	B2	Bolivia	South America	P	T	Q	G	M	K	P	T	D	G	C	T	A	G	No	L	A	T	S	M	N	M
AB368295	B	B4	Vietnam	South-eastern Asia	P	T	Q	G	M	K	P	T	D	G	C	T	A	G	No	L	A	T	S	M	N	M
AB471854	B	B2	Japan	Eastern Asia	P	T	Q	G	M	K	P	T	D	G	C	T	A	G	No	L	A	T	S	M	N	M
AB471855	B	B2	Japan	Eastern Asia	P	T	Q	G	M	K	P	T	D	G	C	T	A	G	No	L	A	T	S	M	N	M
AB493827	B	QS-B3	Indonesia	South-eastern Asia	P	T	Q	G	M	K	P	T	D	G	C	T	A	G	No	L	A	T	S	M	N	M
AB493833	B	QS-B3	Indonesia	South-eastern Asia	P	T	Q	G	M	K	P	T	D	G	C	T	A	G	No	L	A	T	S	M	N	M
AB493835	B	QS-B3	Indonesia	South-eastern Asia	P	T	Q	G	M	K	P	T	D	G	C	T	A	G	No	L	A	T	S	M	N	M
AB555498	B	B2	Taiwan	Eastern Asia	P	T	Q	G	M	K	P	T	D	G	C	T	A	G	No	L	A	T	S	M	N	M
AB642093	B	B1	Japan	Eastern Asia	P	T	Q	G	M	K	P	T	D	G	C	T	A	G	No	L	A	T	S	M	N	M
AB642094	B	B2	Japan	Eastern Asia	P	T	Q	G	M	K	P	T	D	G	C	T	A	G	No	L	A	T	S	M	N	M
AB642101	B	B1	Japan	Eastern Asia	P	A	Q	G	M	K	P	T	D	G	C	Y	A	G	No	L	A	T	S	M	N	M
AB675676	B	B2	China	Eastern Asia	P	T	Q	G	M	K	P	T	D	G	C	T	A	G	No	L	A	T	S	M	N	M
AB713527	B	QS-B3	Indonesia	South-eastern Asia	P	T	H	G	M	K	P	T	D	G	C	T	A	G	No	L	A	T	S	M	N	M
AB713528	B	QS-B3	Indonesia	South-eastern Asia	P	T	Q	G	M	K	P	M	D	G	C	T	A	G	No	L	A	T	S	M	N	M
AB713531	B	QS-B3	Indonesia	South-eastern Asia	P	T	Q	G	M	K	P	T	D	G	C	T	A	G	No	L	A	T	S	M	N	M
AB828708	B	B1	Japan	Eastern Asia	P	T	Q	G	M	K	P	T	D	G	C	T	A	G	No	L	A	T	S	M	N	M
AB900095	B	B1	Japan	Eastern Asia	P	T	Q	G	M	K	P	T	D	G	C	C	A	G	No	L	A	T	S	M	N	M
AB900097	B	B1	Japan	Eastern Asia	P	T	Q	G	?	K	P	T	D	G	C	T	A	R	No	L	A	T	S	M	N	M
AB900098	B	B1	Japan	Eastern Asia	P	A	Q	G	M	K	P	T	D	G	C	C	T	A	No	L	A	T	S	M	N	M
AB900103	B	B1	Japan	Eastern Asia	P	T	Q	G	M	K	P	T	D	G	T	C	T	A	No	L	A	T	S	M	N	M
AB900104	B	B1	Japan	Eastern Asia	P	T	Q	G	M	K	P	T	D	G	C	C	T	A	No	L	A	T	S	M	N	M
AB900105	B	B1	Japan	Eastern Asia	P	T	Q	G	M	K	P	T	D	G	C	T	A	G	No	L	A	T	S	M	N	M
AB900106	B	B1	Japan	Eastern Asia	P	A	Q	G	M	K	P	T	D	G	C	T	A	G	No	L	A	T	S	M	N	M
AB900107	B	B1	Japan	Eastern Asia	P	T	Q	G	M	K	P	T	D	G	C	T	A	G	No	L	A	T	S	M	N	M
AB900108	B	B1	Japan	Eastern Asia	P	T	Q	G	M	K	P	T	D	G	C	T	A	G	No	L	A	T	S	M	N	M
AB900110	B	B2	Japan	Eastern Asia	P	T	Q	G	M	K	P	T	D	G	C	G	T	A	No	L	A	T	S	M	N	M
AB900111	B	B1	Japan	Eastern Asia	P	T	Q	G	M	K	P	T	D	G	C	T	W	R	No	L	A	T	S	M	N	M
AB900112	B	B1	Japan	Eastern Asia	P	T	Q	G	M	K	P	T	D	G	C	Y	W	G	No	L	A	T	S	M	N	M
AB931168	B	B1	Japan	Eastern Asia	P	T	Q	G	M	K	P	T	D	G	C	C	T	A	No	L	A	T	S	M	N	M
AB931169	B	B1	Japan	Eastern Asia	P	T	Q	G	M	K	P	T	D	G	C	C	T	A	No	L	A	T	S	M	N	M
AB976562	B	QS-B3	Indonesia	South-eastern Asia	P	T	Q	G	M	K	P	T	D	G	C	T	A	G	No	L	A	T	S	M	N	M
AF100308	B	B2	x	x	P	T	Q	G	M	K	P	T	D	G	C	T	A	G	No	L	A	T	S	M	N	M
AF100309	B	B2	x	x	P	T	Q	G	M	K	P	T	D	G	C	T	A	G	No	L	A	T	S	M	N	M
AF121243	B	B2	x	x	P	T	Q	G	M	K	P	T	D	G	C	T	A	G	No	L	A	T	S	M	N	M
AF121244	B	B2	x	x	P	T	Q	G	M	K	P	T	D	G	C	T	A	G	No	L	A	T	S	M	N	M
AF121245	B	B2	x	x	P	T	Q	G	M	K	P	T	D	G	C	T	A	G	No	L	A	T	S	M	N	M
AF121246	B	B2	x	x	P	T	Q	G	M	K	P	T	D	G	C	T	A	G	No	L	A	T	S	M	N	M
AF121247	B	B2	x	x	P	?	Q	G	M	K	P	T	D	G	C	T	T	A	No	L	A	T	S	M	N	M
AF121248	B	B2	x	x	P	A	Q	G	M	K	P	T	D	G	C	T	A	G	No	L	A	T	S	M	N	M
AF121249	B	B2	x	x	P	T	Q	G	M	K	P	T	D	G	C	T	A	G	No	L	A	T	S	M	N	M
AF121250	B	B2	x	x	P	T	Q	G	M	K	P	T	D	G	C	T	A	G	No	L	A	T	S	M	N	M
AF121251	B	B2	x	x	P	T	Q	G	M	K	P	T	D	G	C	T	A	G	No	L	A	T	S	M	N	M
AF282917	B	B2	China	Eastern Asia	P	T	Q	G	M	K	P	T	D	G	C	T	A	G	No	L	A	T	S	M	N	M
AF282918	B	B2	China	Eastern Asia	P	T	Q	G	M	K	P	T	D	G	C	T	A	G	No	L	A	T	S	M	N	M
AF479684	B	B2	x	x	P	T	Q	G	M	K	P	T	D	G	C	T	A	G	No	L	A	T	S	M	N	M
AJ627225	B	B2	Spain	Southern Europe	P	A	Q	G	M	K	P	T	D	G	C	T	A	G	No	L	A	T	S	M	N	M
AP011084	B	B2	Indonesia	South-eastern Asia	P	T	Q	G	M	K	P	T	D	G	C	T	A	G	No	L	A	T	S	M	N	M
AP011085	B	QS-B3	Indonesia	South-eastern Asia	P	T	Q	G	M	K	P	T	D	G	C	T	A	G	No	L	A	T	S	M	N	M
AP011086	B	QS-B3	Indonesia	South-eastern Asia	P	T	Q	G	I	K	P	T	D	G	C	T	A	G	No	L	A	T	S	M	N	M
AP011087	B	QS-B3	Indonesia	South-eastern Asia	P	T	Q	G	M	K	P	T	D	G	C	T	A	G	No	L	A	T	S	M	N	M
AP011088	B	QS-B3	Indonesia	South-eastern Asia	P	T	Q	G	M	K	P	T	D	G	C	T	A	G	No	L	A	T	S	M	N	M
AP011089	B	QS-B3	Indonesia	South-eastern Asia	P	T	Q	G	M	K	P	T	D	G	C	T	A	G	No	L	A	T	S	M	N	M
AP011090	B	QS-B3	Indonesia	South-eastern Asia	P	T	Q	G	M	K	P	T	D	G	C	T	A	G	No	L	A	T	S	M	N	M
AP011091	B	QS-B3	Indonesia	South-eastern Asia	P	T	Q	G	M	K	P	T	D	G	C	T	A	G	No	L	A	T	S	M	N	M
AP011092	B	QS-B3	Indonesia	South-eastern Asia	P	T	Q	G	M	K	P	T	D	G	C	T	A	G	No	L	A	T	S	M	N	M
AP011093	B	QS-B3	Indonesia	South-eastern Asia	P	T	Q	G	M	K	P	T	D	G	C	T	A	G	No	L	A	T	S	M	N	M
AP011094	B	QS-B3	Indonesia	South-eastern Asia	P	T	Q	G	M	K	P	T	D	G	C	T	A	G	No	L	A	T	S	M	N	M
AP011095	B	QS-B3	Indonesia	South-eastern Asia	P	T	Q	G	M	K	P	T	D	G	C	T	A	G	No	L	A	T	S	M	N	M
AP011096	B	QS-B3	Indonesia	South-eastern Asia	P	T	Q	G	M	K	P	T	D	G	C	T	A	G	No	L	A	T	S	M	N	M
AY033072	B	B4	x	x	P	T	Q	G	M	K	P	M	D	G	C	T	A	G	No	L	A	T	S	M	N	M
AY033073	B	B4	x	x	P	T	Q	G	M	K	P	M	D	G	C	T	A	G	No	M	A	T	S	S	N	M
AY167089	B	B2	x	x	P	T	Q	G	M	K	P	T	D	G	C	T	A	G	No	L	A	T	S	M	N	M
AY167093	B	B2	x	x	P	T	Q	G	M	K	P	T	D	G	C	G	A	G	No	L	A	T	S	M	N	M
AY167094	B	B2	x	x	P	?	Q	G	M	K	P	T	D	G	C	T	A	G	No	L	A	T	S	M	N	M
AY167097	B	B2	x	x	P	T	Q	G	M	K	P	T	D	G	C	T	A	G	No	L	A	T	S	M	N	M
AY167098	B	B2	x	x	P	T	Q	G	M	K	P	T	D	G	C	T	T	A	No	L	A	T	S	M	N	M
AY167100	B	B2	x	x	P	T	Q	G	M	K	P	T	D	G	C	T	T	A	No	L	A	T	S	M	N	M
AY167101	B	B2	x	x	P	T	Q	G	M	K	P	T	D	G	C	T	A	G	No	L	A	T	S	M	N	M
AY167102	B	B2	x	x	P	T	Q	G	M	K	P	T	D	G	C	T	T	A	No	L	A	T	S	M	N	M
AY206375	B	B2	x	x	P	T	Q	G	M	K	P	T	D	G	C	T	T	A	No	L	A	T	S	M	N	M
AY206383	B	B2	x	x	P	T	Q	G	M	K	P	T	D	G	C	T	T	A	No	L	A	T	S	M	N	M
AY206391	B	B2	x	x	P	T	Q	G	M	K	P	T	D	G	C	C	T	A	No	L	A	T	S	M	N	M
AY217357	B	B2	China	Eastern Asia	P	A	Q	G	M	K	P	T	D	G	C	C	T	A	No	L	A	T	S	M	N	M
AY217358	B	B2	China	Eastern Asia	P	A	Q	G	M	K	P	T	D	G	C	C	T	A	No	L	A	T	S	M	N	M
AY217359	B	B2	China	Eastern Asia	P	T	Q	G	M	K	P	T	D	G	C	T	A	G	No	L	A	T	S	M	N	M
AY217360	B	B2	China	Eastern Asia	P	T	H	G	M	K	P	T	D	G	C	T	A	G	No	L	A	T	S	M	N	M
AY220697	B	B2	x	x	P	T	Q	G	M	K	P	T	D	G	C	T	T	A	No	M	A	T	S	V	N	M
AY220698	B	B2	x	x	P	T	Q	G	M	K	P	T	D	G	C	T	T	A	No	L	A	T	S	M	N	M
AY220703	B	B2	x	x	P	T	Q	G	M	K	P	T	D	G	C	T	A	G	No	L	A	T	S	M	N	M
AY220704	B	B2	x	x	P	T	Q	G	M	K	P	T	D	G	C	T	A	G	No	L	A	T	S	I	N	M
AY293309	B	B2	x	x	P	T	Q	G	M	K	P	T	D	G	C	T	A	G	No	L	A	T	S	M	N	M
AY518556	B	B2	China	Eastern Asia	P	T	Q	G	M	K	P	T	D	G	C	T	A	G	No	L	A	T	S	M	N	M
AY596102	B	B2	Taiwan	Eastern Asia	P	T	Q	G	M	K	P	T	D	G	C	T	T	A	No	L	A	T	S	M	N	M
AY596103	B	B2	Taiwan	Eastern Asia	P	T	Q	G	M	K	P	T	D	G	C	T	A	G	No	L	A	T	S	M	N	M
AY596104	B	B2	Taiwan	Eastern Asia	P	T	Q	G	M	K	P	T	D	G	C	T	A	G	No	M	A	T	S	V	N	M
AY596106	B	B2	Taiwan	Eastern Asia	P	T	Q	G	M	K	P	T	D	G	C	T	A	G	No	L	A	T	S	M	N	M
AY596110	B	B2	Taiwan	Eastern Asia	P	T	Q	G	M	K	P	T	D	G	C	T	A	G	No	L	A	T	S	M	N	M
AY596112	B	B2	Taiwan	Eastern Asia	P	T	Q	G	M	K	P	T	D	G	C	T	A	G	No	L	A	T	S	M	N	M
AY766463	B	B2	China	Eastern Asia	P	T	Q	G	M	K	P	T	D	G	C	T	A	G	No	L	A	T	S	M	N	M
AY800389	B	B2	China	Eastern Asia	P	T	Q	G	M	K	P	T	D	G	C	T	T	A	No	L	A	T	S	I	N	M
AY800391	B	QS-B3	China	Eastern Asia	P	T	Q	G	M	K	P	T	D	G	C	T	A	G	No	L	A	T	S	M	N	M
AY800392	B	QS-B3	China	Eastern Asia	P	T	Q	G	M	K	P	T	D	G	C	T	A	G	No	L	A	T	S	M	N	M
D00329	B	B1	Japan	Eastern Asia	P	T	Q	G	M	K	P	M	D	G	C	T	A	G	No	L	A	T	S	M	N	M
D00330	B	B2	Japan	Eastern Asia	P	T	Q	G	M	K	P	T	D	G	C	T	A	G	No	L	A	T	S	M	N	M
D00331	B	QS-B3	Indonesia	South-eastern Asia	P	T	Q	G	M	K	P	T	D	G	C	T	A	G	No	L	A	T	S	M	N	M
D23678	B	B1	x	x	P	T	Q	G	M	K	P	T	D	G	C	T	A	G	No	L	A	T	S	M	N	M
D23679	B	B1	x	x	P	T	Q	G	M	K	P	T	D	G	C	T	A	G	No	L	A	T	S	M	N	M
D50521	B	B1	x	x	P	T	R	N	M	K	P	T	D	G	C	T	A	G	No	L	A	T	S	M	N	M
D50522	B	B1	x	x	P	T	Q	G	M	K	P	T	D	G	C	T	A	G	No	L	A	T	S	M	N	M
DQ448619	B	B2	China	Eastern Asia	P	T	Q	G	M	K	P	T	D	G	C	T	A	G	No	L	A	T	S	M	N	M
DQ448620	B	B2	China	Eastern Asia	P	T	Q	G	M	K	P	T	D	G	C	T	A	G	No	L	A	T	S	M	N	M
DQ448621	B	B2	China	Eastern Asia	P	T	Q	G	M	K	P	T	D	G	C	T	A	G	No	L	A	T	S	M	N	M
DQ448622	B	B2	China	Eastern Asia	P	T	Q	G	M	K	P	T	D	G	C	T	A	G	No	L	A	T	S	M	N	M
DQ448623	B	B2	China	Eastern Asia	P	T	Q	G	M	K	P	T	D	G	C	T	A	G	No	L	A	T	S	M	N	M
DQ448624	B	B2	China	Eastern Asia	P	T	Q	G	M	K	P	T	D	G	C	T	A	G	No	L	A	T	S	M	N	M
DQ448625	B	B2	China	Eastern Asia	P	T	Q	G	M	K	P	T	D	G	C	T	A	G	No	L	A	T	S	M	N	M
DQ448626	B	B2	China	Eastern Asia	P	T	Q	G	M	K	P	T	D	G	C	T	A	G	No	L	A	T	S	M	N	M
DQ448627	B	B2	China	Eastern Asia	P	T	Q	G	M	K	P	T	D	G	C	T	A	G	No	L	A	T	S	M	N	M
DQ448628	B	B2	China	Eastern Asia	P	T	Q	G	M	K	P	T	D	G	C	T	A	G	No	L	A	T	S	M	N	M
DQ463787	B	B5	Canada	Northern America	P	T	Q	G	M	K	P	T	D	G	T	T	A	G	No	L	A	T	S	M	N	M
DQ463788	B	B5	Canada	Northern America	P	T	Q	G	M	K	P	T	D	G	C	T	A	G	No	L	A	T	S	M	N	M
DQ463789	B	B5	Canada	Northern America	P	T	Q	G	M	K	P	T	D	G	C	T	A	G	No	L	A	T	S	M	N	M
DQ463790	B	B5	Canada	Northern America	P	T	Q	G	M	K	P	T	D	G	C	T	A	G	No	L	A	T	S	M	N	M
DQ463791	B	B5	Canada	Northern America	P	T	Q	G	M	K	P	T	D	G	T	T	A	G	No	L	A	T	S	M	N	M
DQ463792	B	B5	Canada	Northern America	P	T	Q	G	M	K	P	T	D	G	C	C	A	G	No	L	A	T	S	M	N	M
DQ463794	B	B5	Canada	Northern America	P	T	Q	G	M	K	P	T	D	G	C	T	A	G	No	L	A	T	S	M	N	M
DQ463795	B	B5	Canada	Northern America	P	T	Q	G	M	K	P	T	D	G	T	C	A	G	No	L	A	T	S	M	N	M
DQ463796	B	B5	Canada	Northern America	P	T	Q	G	M	K	P	T	D	G	C	T	A	G	No	L	A	T	S	M	N	M
DQ463797	B	B5	Canada	Northern America	P	T	Q	G	M	K	P	T	D	G	C	T	A	G	No	L	A	T	S	M	N	M
DQ463798	B	B5	Canada	Northern America	P	T	Q	G	M	K	P	T	D	G	C	T	A	G	No	L	A	T	S	M	N	M
DQ463799	B	B5	Canada	Northern America	P	T	Q	G	M	K	P	T	D	G	C	C	A	G	No	L	A	T	S	M	N	M
DQ463800	B	B5	Canada	Northern America	P	T	Q	G	M	K	P	T	D	G	T	C	A	G	No	L	A	T	S	M	N	M
DQ463802	B	B5	Canada	Northern America	P	T	Q	G	M	K	P	T	D	G	C	T	A	G	No	L	A	T	S	M	N	M
DQ904357	B	B2	China	Eastern Asia	P	T	Q	G	M	K	P	T	D	G	C	T	T	A	No	L	A	T	S	M	N	M
DQ993683	B	B4	Vietnam	South-eastern Asia	P	T	Q	G	M	K	P	T	D	G	C	W	A	G	No	L	A	T	S	M	N	M
DQ993684	B	B4	Vietnam	South-eastern Asia	P	T	Q	G	M	K	P	T	D	G	C	T	A	G	No	L	A	T	S	M	N	M
DQ993686	B	B4	Vietnam	South-eastern Asia	P	T	R	N	M	K	P	T	D	G	C	T	A	G	No	L	A	T	S	M	N	M
DQ993697	B	B2	Vietnam	South-eastern Asia	P	T	Q	G	M	K	P	T	D	G	C	T	A	G	No	L	A	T	S	M	N	M
DQ993699	B	B2	Taiwan	Eastern Asia	P	T	Q	G	M	K	P	T	D	G	C	T	T	A	No	M	A	T	S	V	N	M
DQ993700	B	B2	Taiwan	Eastern Asia	P	T	Q	G	M	K	P	T	D	G	C	T	T	A	No	M	A	T	S	V	N	M
DQ993701	B	B2	Taiwan	Eastern Asia	P	T	Q	G	M	K	P	T	D	G	C	T	A	G	No	M	A	T	S	V	N	M
DQ993702	B	B2	Taiwan	Eastern Asia	P	T	Q	G	M	K	P	T	D	G	C	T	A	G	No	M	A	T	S	V	N	M
DQ993703	B	B2	Taiwan	Eastern Asia	P	T	Q	G	M	K	P	T	D	G	C	T	A	G	No	L	A	T	S	M	N	M
DQ993706	B	B2	Taiwan	Eastern Asia	P	T	Q	G	M	K	P	T	D	G	C	T	A	G	No	L	A	T	S	M	N	M
DQ993707	B	B2	Taiwan	Eastern Asia	P	T	Q	G	M	K	P	T	D	G	C	T	A	G	No	L	A	T	S	M	N	M
DQ993708	B	B2	Taiwan	Eastern Asia	P	T	Q	G	M	K	P	T	D	G	C	T	A	G	No	L	A	T	S	M	N	M
DQ993709	B	B2	Taiwan	Eastern Asia	P	T	Q	G	M	K	P	T	D	G	C	T	A	G	No	L	A	T	S	M	N	M
DQ995802	B	B2	x	x	P	A	Q	G	M	K	P	T	D	G	C	T	T	A	No	L	A	T	S	M	N	M
DQ995804	B	B2	China	Eastern Asia	P	T	Q	G	M	K	P	T	D	G	C	T	A	G	No	L	A	T	S	M	N	M
EF134945	B	B2	x	x	P	T	Q	R	M	K	P	T	D	G	C	T	A	G	No	L	A	T	S	M	N	M
EF134946	B	B2	x	x	P	T	Q	R	M	K	P	T	D	G	C	T	A	G	No	L	A	T	S	M	N	M
EF473971	B	QS-B3	Indonesia	South-eastern Asia	P	T	Q	G	M	K	P	T	D	G	C	T	A	G	No	L	A	T	S	M	N	M
EF473972	B	QS-B3	Indonesia	South-eastern Asia	P	T	Q	G	M	K	P	T	D	G	C	T	A	G	No	L	A	T	S	M	N	M
EF473973	B	B2	Indonesia	South-eastern Asia	P	T	Q	G	M	K	P	T	D	G	C	T	A	G	No	L	A	T	S	M	N	M
EF473974	B	B2	Indonesia	South-eastern Asia	P	T	Q	G	L	K	P	T	D	G	C	T	A	G	No	M	A	T	S	V	N	M
EF473975	B	B2	Indonesia	South-eastern Asia	P	T	Q	G	M	K	P	T	D	G	C	T	A	G	No	L	A	T	S	M	N	M
EF473976	B	QS-B3	Indonesia	South-eastern Asia	P	T	Q	G	M	K	P	T	D	G	C	T	A	G	No	L	A	T	S	M	N	M
EF473977	B	QS-B3	Indonesia	South-eastern Asia	P	T	Q	G	M	K	P	T	D	G	C	T	A	G	No	L	A	T	S	M	N	M
EF494380	B	B2	Taiwan	Eastern Asia	P	T	Q	G	M	K	P	T	D	G	C	T	A	G	No	L	A	T	S	M	N	M
EF494381	B	B2	Taiwan	Eastern Asia	P	T	Q	G	M	K	P	T	D	G	C	T	A	G	No	L	A	T	S	M	N	M
EU139543	B	B2	China	Eastern Asia	P	T	Q	G	M	K	P	T	D	G	C	T	A	G	No	L	A	T	S	M	N	M
EU158262	B	B2	China	Eastern Asia	P	T	Q	G	M	K	P	T	D	G	C	Y	T	A	No	L	A	T	S	M	N	M
EU158263	B	B2	China	Eastern Asia	P	A	Q	G	M	K	P	T	D	G	T	T	A	G	No	L	A	T	S	M	N	M
EU305547	B	B2	China	Eastern Asia	P	T	Q	G	M	K	P	T	N	G	C	T	A	G	No	L	A	T	S	M	N	M
EU305548	B	B2	China	Eastern Asia	P	T	Q	G	M	K	P	T	D	G	C	T	A	G	No	L	A	T	S	M	N	M
EU306678	B	B2	China	Eastern Asia	P	S	Q	G	M	K	P	T	D	G	C	T	A	G	No	L	A	T	S	M	N	M
EU306679	B	B2	China	Eastern Asia	P	T	Q	G	M	K	P	T	D	G	C	T	A	G	No	L	A	T	S	M	N	M
EU306680	B	B2	China	Eastern Asia	P	T	Q	G	M	K	P	T	D	G	C	T	A	G	No	L	A	T	S	M	N	M
EU306681	B	B2	China	Eastern Asia	P	S	Q	G	M	K	P	T	D	G	C	T	A	G	No	L	A	T	S	M	N	M
EU306695	B	B2	China	Eastern Asia	P	T	Q	G	M	K	P	T	D	G	C	T	A	G	No	L	A	T	S	M	N	M
EU306696	B	B2	China	Eastern Asia	P	T	Q	G	M	K	P	T	D	G	C	T	A	G	No	L	A	T	S	M	N	M
EU306697	B	B2	China	Eastern Asia	P	T	Q	G	M	K	P	T	D	G	C	T	A	G	No	L	A	T	S	M	N	M
EU306699	B	B2	x	x	P	T	Q	G	M	K	P	T	D	G	C	T	A	G	No	L	A	T	S	M	N	M
EU306700	B	B2	China	Eastern Asia	P	T	Q	G	M	K	P	T	D	G	C	T	A	G	No	L	A	T	S	M	N	M
EU306701	B	B2	China	Eastern Asia	P	T	Q	G	M	K	P	T	D	G	C	T	A	G	No	L	A	T	S	M	N	M
EU306702	B	B2	China	Eastern Asia	P	T	Q	G	M	K	P	T	D	G	C	T	A	G	No	L	A	T	S	M	N	M
EU306703	B	B2	China	Eastern Asia	P	T	Q	G	M	K	P	T	D	G	C	T	A	G	No	L	A	T	S	M	N	M
EU306704	B	B2	China	Eastern Asia	P	T	Q	G	M	K	P	T	D	G	C	T	A	G	No	L	A	T	S	M	N	M
EU306705	B	B2	China	Eastern Asia	P	T	Q	G	M	K	P	T	D	G	C	T	A	G	No	L	A	T	S	M	N	M
EU306706	B	B2	China	Eastern Asia	P	T	Q	G	M	K	P	T	D	G	C	T	A	G	No	L	A	T	S	M	N	M
EU306707	B	B2	China	Eastern Asia	P	T	Q	G	M	K	P	T	D	G	C	T	A	G	No	L	A	T	S	M	N	M
EU306708	B	B2	China	Eastern Asia	P	T	Q	G	M	K	P	T	D	G	C	T	A	G	No	L	A	T	S	M	N	M
EU306709	B	B2	China	Eastern Asia	P	T	Q	G	M	K	P	T	D	G	C	T	A	G	No	L	A	T	S	M	N	M
EU306710	B	B2	China	Eastern Asia	P	T	Q	G	M	K	P	T	D	G	C	T	A	G	No	L	A	T	S	M	N	M
EU306712	B	B2	China	Eastern Asia	P	T	Q	G	M	K	P	T	D	G	C	T	A	G	No	L	A	T	S	M	N	M
EU330989	B	QS-B3	China	Eastern Asia	P	T	Q	G	M	K	P	T	D	G	C	T	A	G	No	L	A	T	S	M	N	M
EU330990	B	QS-B3	China	Eastern Asia	P	T	Q	G	M	K	P	T	D	G	C	T	A	G	No	L	A	T	S	M	N	M
EU330996	B	QS-B3	China	Eastern Asia	P	T	Q	G	M	K	P	T	D	G	C	T	A	G	No	L	A	T	S	M	N	M
EU330997	B	QS-B3	China	Eastern Asia	P	T	Q	G	M	K	P	T	D	G	C	T	A	G	No	L	A	T	S	M	N	M
EU439018	B	B2	China	Eastern Asia	P	T	Q	G	M	K	P	T	D	G	C	T	A	G	No	L	A	T	S	M	N	M
EU439020	B	B2	China	Eastern Asia	P	T	Q	G	M	K	P	T	D	G	C	T	A	G	No	L	A	T	G	M	N	M
EU439022	B	B2	China	Eastern Asia	P	T	Q	G	M	K	P	T	D	G	C	T	A	G	No	L	A	T	S	M	N	M
EU439023	B	B2	China	Eastern Asia	P	T	Q	G	M	K	P	T	D	G	C	T	A	G	No	L	A	T	S	M	N	M
EU487256	B	B2	Taiwan	Eastern Asia	P	T	Q	G	L	K	P	T	D	G	C	C	T	A	No	L	A	T	S	M	N	M
EU487257	B	B2	Taiwan	Eastern Asia	P	T	Q	G	L	K	P	T	D	G	T	T	A	G	No	L	A	T	S	M	N	M
EU522072	B	B2	Taiwan	Eastern Asia	P	T	Q	G	M	K	P	T	D	G	C	T	T	A	No	L	A	T	S	M	N	M
EU522074	B	B2	Taiwan	Eastern Asia	P	T	Q	G	M	K	P	T	D	G	C	T	T	A	No	L	A	T	S	M	N	M
EU547563	B	B2	Malaysia	South-eastern Asia	P	T	R	G	M	K	P	T	D	G	C	T	A	G	No	L	A	T	S	M	N	M
EU564822	B	B2	Taiwan	Eastern Asia	P	T	Q	G	M	K	P	T	D	G	C	T	A	G	No	L	A	T	S	M	N	M
EU564823	B	B2	Taiwan	Eastern Asia	P	T	Q	G	M	K	P	T	D	G	C	T	A	G	No	L	A	T	S	M	N	M
EU564824	B	B2	Taiwan	Eastern Asia	P	T	Q	G	M	K	P	T	D	G	C	T	A	G	No	L	A	T	S	M	N	M
EU570071	B	B2	China	Eastern Asia	P	T	Q	G	M	K	P	T	D	G	C	T	A	G	No	L	A	T	S	M	N	M
EU570075	B	B2	China	Eastern Asia	P	T	Q	G	M	K	P	T	D	G	C	T	A	G	No	L	A	T	S	M	N	M
EU579441	B	B2	China	Eastern Asia	P	T	Q	G	M	K	P	T	D	G	C	C	A	G	No	L	A	T	S	M	N	M
EU595031	B	B2	China	Eastern Asia	P	T	Q	G	M	K	P	T	D	G	C	T	A	G	No	L	A	T	S	I	N	M
EU796066	B	B2	China	Eastern Asia	P	T	Q	G	M	K	P	T	D	G	C	A	T	A	No	L	A	T	S	M	N	M
EU796067	B	B2	China	Eastern Asia	P	T	Q	G	M	K	P	T	D	G	C	T	A	G	No	L	A	T	S	I	N	M
EU796068	B	B2	China	Eastern Asia	P	T	Q	G	M	K	P	T	D	G	C	T	A	G	No	L	A	T	S	M	N	M
EU881997	B	B2	Taiwan	Eastern Asia	P	A	Q	G	M	K	P	T	D	G	C	T	A	G	No	L	A	T	S	M	N	M
EU881998	B	B2	Taiwan	Eastern Asia	P	T	Q	G	M	K	P	T	D	G	C	T	A	G	No	L	A	T	S	M	N	M
EU882002	B	B2	Taiwan	Eastern Asia	P	T	Q	G	M	K	P	M	D	G	C	T	T	A	No	L	A	T	S	M	N	M
EU882004	B	B2	Taiwan	Eastern Asia	P	T	Q	G	M	K	P	T	D	G	C	A	A	G	No	L	A	T	S	M	N	M
EU919171	B	B2	Taiwan	Eastern Asia	P	T	Q	G	M	K	P	T	D	G	C	T	T	A	No	L	A	T	S	M	N	M
EU919172	B	B2	Taiwan	Eastern Asia	P	T	Q	G	M	K	P	T	D	G	C	T	T	A	No	L	A	T	S	M	N	M
EU919173	B	B2	Taiwan	Eastern Asia	P	T	Q	G	M	K	P	T	D	G	C	T	T	A	No	L	A	T	S	M	N	M
EU919175	B	B2	Taiwan	Eastern Asia	P	T	Q	G	M	K	P	T	D	G	C	T	T	A	No	L	A	T	S	M	N	M
EU919176	B	B2	Taiwan	Eastern Asia	P	T	Q	G	M	K	P	T	D	G	C	T	T	A	No	L	A	T	S	M	N	M
EU939559	B	B2	China	Eastern Asia	P	T	Q	G	M	K	P	T	D	G	C	G	T	A	No	L	A	T	S	M	N	M
EU939633	B	B2	China	Eastern Asia	P	T	Q	G	M	K	P	T	D	G	C	T	T	A	No	L	A	T	S	M	N	M
EU939634	B	B2	China	Eastern Asia	P	T	Q	G	M	K	P	T	D	G	C	T	A	G	No	L	A	T	S	M	N	M
EU939636	B	B2	China	Eastern Asia	P	T	Q	G	M	K	P	T	D	G	T	T	T	A	No	L	A	T	S	M	N	M
EU939638	B	B2	China	Eastern Asia	P	T	Q	G	I	K	P	T	D	G	C	T	A	G	No	L	A	T	S	M	N	M
EU939639	B	B2	China	Eastern Asia	P	T	Q	G	M	K	P	T	D	G	C	T	T	A	No	L	A	T	S	M	N	M
EU939661	B	B2	China	Eastern Asia	P	T	Q	G	M	K	P	T	D	G	C	T	A	G	No	L	A	T	S	M	N	M
EU939663	B	B2	China	Eastern Asia	P	T	Q	G	M	K	P	T	D	G	C	T	A	G	No	L	A	T	S	M	N	M
EU939665	B	B2	China	Eastern Asia	P	T	Q	G	M	K	P	T	D	G	C	T	A	G	No	L	A	T	S	M	N	M
EU939666	B	B2	China	Eastern Asia	P	T	Q	G	M	K	P	T	D	G	C	T	T	A	No	L	A	T	S	M	N	M
EU939667	B	B2	China	Eastern Asia	P	T	Q	G	M	K	P	T	D	G	C	T	A	G	No	L	A	T	S	M	N	M
EU939669	B	B2	China	Eastern Asia	P	T	Q	G	M	K	P	T	D	G	Y	T	A	G	No	L	A	T	S	M	N	M
EU939670	B	B2	China	Eastern Asia	P	T	Q	G	M	K	P	T	D	G	C	T	T	A	No	L	A	T	S	M	N	M
EU939671	B	B2	China	Eastern Asia	P	T	Q	G	L	K	P	T	D	G	C	T	T	A	No	L	A	T	S	M	N	M
EU939672	B	B2	China	Eastern Asia	P	T	Q	G	M	K	P	T	D	G	C	T	A	G	No	L	A	T	S	M	N	M
EU939673	B	B2	China	Eastern Asia	P	S	Q	G	M	K	P	T	D	G	C	T	T	A	No	L	A	T	S	M	N	M
EU939674	B	B2	China	Eastern Asia	P	T	Q	G	M	K	P	T	D	G	T	T	A	A	No	L	A	T	S	M	N	M
EU939675	B	B2	China	Eastern Asia	P	T	Q	G	M	K	P	T	D	G	T	T	T	A	No	L	A	T	S	M	N	M
EU939676	B	B2	China	Eastern Asia	P	T	Q	G	L	K	P	T	D	G	C	T	T	A	No	L	A	T	S	I	N	M
EU939677	B	B2	China	Eastern Asia	P	T	Q	G	M	K	P	T	D	G	C	T	A	G	No	L	A	T	S	M	N	M
EU939678	B	B2	China	Eastern Asia	P	A	Q	G	M	K	P	T	D	G	C	T	T	A	No	L	A	T	S	M	N	M
FJ023631	B	B2	Laos	South-eastern Asia	P	T	Q	G	M	K	P	T	D	G	C	T	A	G	No	L	A	T	S	M	N	M
FJ023632	B	B4	Laos	South-eastern Asia	P	T	Q	G	M	K	P	T	D	G	C	T	A	G	No	L	A	T	S	M	N	M
FJ023633	B	B4	Laos	South-eastern Asia	P	T	Q	G	M	K	P	T	D	G	C	T	A	G	No	L	A	T	S	M	N	M
FJ023634	B	B4	Laos	South-eastern Asia	P	T	Q	G	M	K	P	M	D	G	C	T	A	G	No	L	A	T	S	M	N	M
FJ023635	B	B4	Laos	South-eastern Asia	P	T	Q	G	M	K	P	T	D	G	C	T	A	G	No	L	A	T	S	M	N	M
FJ023636	B	B4	Laos	South-eastern Asia	P	T	Q	G	I	K	P	T	D	G	C	T	A	G	No	L	A	T	S	M	N	M
FJ023637	B	QS-B3	Laos	South-eastern Asia	P	T	Q	G	L	K	P	T	D	G	C	T	A	G	No	L	A	T	S	M	N	M
FJ023638	B	QS-B3	Laos	South-eastern Asia	P	T	Q	G	M	K	P	T	D	G	C	T	A	G	No	L	A	T	S	M	N	M
FJ032342	B	B2	China	Eastern Asia	P	T	Q	G	S	K	P	T	D	G	C	T	A	G	No	L	A	T	S	M	N	M
FJ032344	B	B2	China	Eastern Asia	P	T	Q	G	S	K	P	T	D	G	C	T	A	G	No	L	A	T	S	M	N	M
FJ032353	B	B2	China	Eastern Asia	P	T	Q	G	T	K	P	T	D	G	C	T	T	A	No	L	A	T	S	M	T	M
FJ032354	B	B2	China	Eastern Asia	P	T	Q	G	T	K	P	T	D	G	C	T	T	A	No	L	A	T	S	M	T	M
FJ032357	B	B2	China	Eastern Asia	P	T	Q	G	M	K	P	T	D	G	C	T	A	G	No	L	A	T	S	M	N	M
FJ032358	B	B2	China	Eastern Asia	P	T	Q	G	M	K	P	T	D	G	C	T	A	G	No	L	A	T	S	M	N	M
FJ349236	B	B4	Belgium	Western Europe	P	T	Q	G	M	K	P	T	D	G	C	T	A	G	No	L	A	T	S	M	N	M
FJ386582	B	B2	China	Eastern Asia	P	T	Q	G	M	K	P	T	D	G	C	T	A	G	No	L	A	T	S	M	N	M
FJ386583	B	B2	China	Eastern Asia	P	T	Q	G	M	K	P	T	D	G	C	T	A	G	No	L	A	T	S	M	N	M
FJ386584	B	B2	China	Eastern Asia	P	T	Q	G	M	K	P	T	D	G	C	T	A	G	No	L	A	T	S	M	N	M
FJ386600	B	B2	China	Eastern Asia	P	T	Q	G	T	K	P	T	D	G	C	T	T	A	No	L	A	T	S	M	N	M
FJ386608	B	B2	China	Eastern Asia	P	T	Q	G	M	K	P	T	D	G	C	T	A	G	No	L	A	T	S	I	N	M
FJ386610	B	B2	China	Eastern Asia	P	T	H	G	M	K	P	T	D	G	C	T	A	G	No	L	A	T	S	M	N	M
FJ386615	B	B2	China	Eastern Asia	P	T	Q	G	M	K	P	T	D	G	C	T	T	A	No	L	A	T	S	M	N	M
FJ386634	B	B2	China	Eastern Asia	P	A	Q	G	M	K	P	T	D	G	C	T	A	G	No	L	A	T	S	M	N	M
FJ386636	B	B2	China	Eastern Asia	P	T	Q	G	M	K	P	T	D	G	C	T	T	A	No	L	A	T	S	M	N	M
FJ386642	B	B2	China	Eastern Asia	P	T	Q	G	M	K	P	M	D	G	C	T	A	G	No	L	A	T	S	I	N	M
FJ386648	B	B2	China	Eastern Asia	P	T	Q	G	M	K	P	T	D	G	C	T	T	A	No	F	A	T	S	M	T	M
FJ386654	B	B2	China	Eastern Asia	P	A	Q	G	M	K	P	T	D	G	C	T	A	G	No	L	A	T	S	M	N	M
FJ386655	B	B2	China	Eastern Asia	P	T	Q	G	M	K	P	T	D	G	C	T	A	G	No	L	A	T	S	M	N	M
FJ386656	B	B2	China	Eastern Asia	P	T	Q	G	M	K	P	T	D	G	C	T	A	G	No	L	A	T	S	M	N	M
FJ386658	B	B2	China	Eastern Asia	P	T	Q	G	M	K	P	T	D	G	C	T	T	A	No	L	A	T	S	M	N	M
FJ386660	B	B2	China	Eastern Asia	P	T	Q	G	M	K	P	T	D	G	C	T	T	A	No	L	A	T	S	M	N	M
FJ386666	B	B2	China	Eastern Asia	P	T	Q	G	I	K	P	T	D	G	C	T	A	G	No	L	A	T	S	M	N	M
FJ386668	B	B2	China	Eastern Asia	P	T	Q	G	M	K	P	T	D	G	C	T	G	A	No	L	A	T	S	M	N	M
FJ386669	B	B2	China	Eastern Asia	P	T	R	G	M	K	P	T	D	G	C	T	A	G	No	L	A	T	S	M	N	M
FJ386675	B	B2	China	Eastern Asia	P	T	Q	G	M	K	P	T	D	G	C	T	T	A	No	M	A	T	S	V	N	M
FJ386676	B	B2	China	Eastern Asia	P	T	Q	G	M	K	P	T	D	G	C	T	T	A	No	L	A	T	S	M	N	M
FJ386680	B	B2	China	Eastern Asia	P	T	Q	G	M	K	P	T	D	G	C	T	T	A	No	L	A	T	S	M	N	M
FJ386681	B	B2	China	Eastern Asia	P	T	Q	G	M	K	P	T	D	G	C	T	A	G	No	L	V	T	S	M	T	M
FJ386683	B	B2	China	Eastern Asia	P	T	Q	G	M	K	P	T	D	G	C	T	A	G	No	L	A	T	S	M	N	M
FJ386684	B	B2	China	Eastern Asia	P	T	Q	G	M	K	P	T	D	G	C	T	T	A	No	L	A	T	S	M	N	M
FJ386688	B	B2	China	Eastern Asia	P	T	Q	G	M	K	P	T	D	G	C	T	T	A	No	L	A	T	S	M	N	M
FJ518812	B	B2	China	Eastern Asia	P	T	Q	G	M	K	P	T	D	G	C	T	T	A	No	L	S	T	S	M	T	M
FJ562219	B	B2	China	Eastern Asia	P	T	Q	G	S	K	P	T	D	G	C	T	A	G	No	L	A	T	S	M	N	M
FJ562224	B	B2	China	Eastern Asia	P	T	Q	G	M	K	P	T	D	G	C	T	T	A	No	L	A	T	S	M	N	M
FJ562231	B	B2	China	Eastern Asia	P	T	Q	G	M	K	P	T	D	R	C	T	T	A	No	L	A	T	S	M	N	M
FJ562234	B	B2	China	Eastern Asia	P	T	R	G	M	K	P	T	D	G	C	T	T	A	No	L	A	T	S	M	N	M
FJ562236	B	B2	China	Eastern Asia	P	T	Q	G	M	K	P	T	D	G	C	T	A	G	No	L	A	T	S	M	N	M
FJ562237	B	B2	China	Eastern Asia	P	T	Q	G	M	K	P	T	D	G	C	T	A	G	No	L	A	T	S	M	N	M
FJ562240	B	B2	China	Eastern Asia	P	T	Q	G	M	K	P	T	D	G	C	T	A	G	No	L	A	T	S	M	N	M
FJ562246	B	B2	China	Eastern Asia	P	T	Q	G	M	K	P	T	D	G	C	T	T	A	No	L	A	T	S	M	N	M
FJ562253	B	B2	China	Eastern Asia	P	T	Q	G	M	K	P	T	D	G	C	T	T	A	No	L	A	T	S	M	N	M
FJ562254	B	B2	China	Eastern Asia	P	T	R	G	M	K	P	T	D	G	C	T	T	A	No	L	A	T	S	M	N	M
FJ562257	B	B2	China	Eastern Asia	P	T	Q	G	M	K	P	T	D	G	C	T	T	A	No	L	A	T	S	M	N	M
FJ562259	B	B2	China	Eastern Asia	P	A	Q	G	M	K	P	T	D	G	C	T	A	G	No	L	A	T	S	M	N	M
FJ562260	B	B2	China	Eastern Asia	P	T	Q	G	M	K	P	T	D	G	C	T	T	A	No	L	A	T	S	M	N	M
FJ562289	B	B2	China	Eastern Asia	P	T	Q	G	M	K	P	T	D	G	C	T	T	A	No	L	A	T	S	M	N	M
FJ562296	B	B2	China	Eastern Asia	P	T	Q	G	M	K	P	T	D	G	C	Y	T	A	No	L	A	T	S	M	N	M
FJ562303	B	B2	China	Eastern Asia	P	T	Q	G	L	K	P	T	D	G	C	T	A	G	No	L	A	T	S	M	N	M
FJ562311	B	B2	China	Eastern Asia	P	T	Q	G	M	K	P	T	D	G	C	T	A	G	No	L	A	T	S	M	N	M
FJ562312	B	B2	China	Eastern Asia	P	S	Q	G	M	K	P	T	D	G	T	T	T	A	No	L	A	T	S	M	N	M
FJ562321	B	B2	China	Eastern Asia	P	T	Q	G	M	K	P	T	D	G	C	T	A	G	No	L	A	T	S	M	N	M
FJ562322	B	B2	China	Eastern Asia	P	T	Q	G	M	K	P	M	D	G	C	T	A	G	No	L	A	T	S	M	N	M
FJ787444	B	B2	China	Eastern Asia	P	T	Q	G	M	K	P	T	D	G	C	T	A	G	No	L	A	T	S	M	N	M
FJ787475	B	B2	China	Eastern Asia	P	T	Q	G	M	K	P	T	D	G	C	T	A	G	No	L	A	T	S	M	N	M
FJ787477	B	B2	China	Eastern Asia	P	T	Q	G	M	K	P	T	D	G	C	T	A	G	No	L	A	T	S	M	N	M
FJ899779	B	B2	China	Eastern Asia	P	T	Q	G	M	K	P	T	D	G	C	T	A	G	No	L	A	T	S	M	N	M
FJ899784	B	B2	China	Eastern Asia	P	T	Q	G	M	K	P	T	D	G	C	T	A	G	No	L	A	T	S	M	N	M
FJ899785	B	B2	China	Eastern Asia	P	T	Q	G	M	K	P	T	D	G	C	T	A	G	No	L	A	T	S	M	N	M
FJ899787	B	B2	China	Eastern Asia	P	T	Q	G	M	K	P	T	D	G	C	T	A	G	No	L	A	T	S	M	N	M
FJ899790	B	B2	China	Eastern Asia	P	T	Q	G	M	K	P	T	D	G	T	T	A	A	No	L	A	T	S	M	N	M
FJ899791	B	B2	China	Eastern Asia	P	T	Q	G	M	K	P	T	D	G	T	T	A	A	No	L	A	T	S	M	N	M
GQ358136	B	QS-B3	Indonesia	South-eastern Asia	P	T	Q	G	M	K	P	T	D	G	C	T	A	G	No	L	A	T	S	M	N	M
GQ358137	B	QS-B3	Indonesia	South-eastern Asia	P	T	Q	G	M	K	P	T	D	G	C	T	A	G	No	L	A	T	S	M	N	M
GQ358138	B	QS-B3	Indonesia	South-eastern Asia	P	T	Q	G	M	K	P	T	D	G	C	T	A	G	No	L	A	T	S	M	N	M
GQ358140	B	QS-B3	Indonesia	South-eastern Asia	S	T	Q	G	M	K	P	T	D	G	C	T	A	G	No	L	A	T	S	M	N	M
GQ358141	B	QS-B3	Indonesia	South-eastern Asia	P	T	Q	G	M	K	P	T	D	G	C	T	A	G	No	L	A	T	S	M	N	M
GQ358143	B	QS-B3	Indonesia	South-eastern Asia	P	T	Q	G	M	K	P	T	D	G	C	C	A	G	No	L	A	T	S	M	N	M
GQ358144	B	QS-B3	Indonesia	South-eastern Asia	P	T	Q	G	M	K	P	T	D	G	C	T	A	G	No	L	A	T	S	M	N	M
GQ358145	B	QS-B3	Indonesia	South-eastern Asia	P	T	Q	G	M	K	P	T	D	G	C	T	A	G	No	L	A	T	S	M	N	M
GQ358146	B	QS-B3	Indonesia	South-eastern Asia	P	T	Q	G	M	K	P	T	D	G	C	T	A	G	No	L	A	T	S	M	N	M
GQ358147	B	QS-B3	Indonesia	South-eastern Asia	P	T	H	G	M	K	P	T	D	G	C	T	A	G	No	L	A	T	S	M	N	M
GQ358148	B	QS-B3	Indonesia	South-eastern Asia	P	T	Q	G	M	K	P	T	D	G	C	T	A	G	No	L	A	T	S	M	N	M
GQ358149	B	QS-B3	Indonesia	South-eastern Asia	P	T	Q	G	M	K	P	T	D	G	C	T	A	G	No	L	A	T	S	M	N	M
GQ358150	B	QS-B3	Indonesia	South-eastern Asia	P	T	Q	G	M	K	P	T	D	G	C	T	A	G	No	L	A	T	S	M	N	M
GQ358151	B	QS-B3	Indonesia	South-eastern Asia	P	T	Q	G	M	K	P	T	D	G	C	T	A	G	No	L	A	T	S	M	N	M
GQ358152	B	QS-B3	Indonesia	South-eastern Asia	P	T	Q	G	M	K	P	T	D	G	C	T	A	G	No	L	A	T	S	M	N	M
GQ377525	B	B2	China	Eastern Asia	P	T	Q	G	M	K	P	T	D	G	C	T	T	A	No	L	A	T	S	M	N	M
GQ377537	B	B2	China	Eastern Asia	P	T	Q	G	M	K	P	T	D	G	C	C	T	A	No	W	A	T	S	M	N	M
GQ377542	B	B2	China	Eastern Asia	P	T	Q	G	M	K	P	T	D	G	C	T	T	A	No	L	A	T	S	M	N	M
GQ377547	B	B2	China	Eastern Asia	P	T	Q	G	M	K	P	T	D	G	C	T	A	G	No	L	A	T	S	M	N	M
GQ377558	B	B2	China	Eastern Asia	P	T	Q	G	M	K	P	T	D	G	C	T	A	G	No	L	A	T	S	M	N	M
GQ377561	B	B2	China	Eastern Asia	P	T	Q	G	M	K	P	T	D	G	C	T	T	A	No	L	A	T	S	M	N	M
GQ377566	B	B2	China	Eastern Asia	P	T	Q	G	M	K	P	T	D	G	C	T	T	A	No	L	A	T	S	M	N	M
GQ377568	B	B2	China	Eastern Asia	P	T	Q	G	M	K	P	T	D	G	C	T	T	A	No	L	A	T	S	M	N	M
GQ377569	B	B2	China	Eastern Asia	P	T	Q	G	M	K	P	T	D	G	C	T	T	A	No	L	A	T	S	M	N	M
GQ377582	B	B2	China	Eastern Asia	P	T	Q	G	M	K	P	T	D	G	C	T	T	A	No	L	A	T	S	M	N	M
GQ377587	B	B2	China	Eastern Asia	P	T	Q	G	M	K	P	T	D	G	C	T	T	A	No	L	A	T	S	M	N	M
GQ377588	B	B2	China	Eastern Asia	P	T	Q	G	M	K	P	T	D	G	C	T	T	A	No	L	A	T	S	M	N	M
GQ377606	B	B2	China	Eastern Asia	P	T	Q	G	M	K	P	T	D	G	C	T	T	A	No	L	A	T	S	M	N	M
GQ377610	B	B2	China	Eastern Asia	P	T	Q	G	M	K	P	T	D	G	C	T	T	A	No	L	A	T	S	M	N	M
GQ377612	B	B2	China	Eastern Asia	P	T	Q	G	M	K	P	T	D	G	C	T	T	A	No	L	A	T	S	M	N	M
GQ377622	B	B2	China	Eastern Asia	P	T	Q	G	M	K	P	T	D	G	C	T	T	A	No	L	A	T	S	M	N	M
GQ377625	B	B2	China	Eastern Asia	P	T	Q	G	M	K	P	T	D	G	C	T	T	A	No	L	A	T	S	M	N	M
GQ377629	B	B2	China	Eastern Asia	P	T	Q	G	M	K	P	T	D	G	C	T	T	A	No	L	A	T	S	M	N	M
GQ377638	B	B2	China	Eastern Asia	P	T	Q	G	M	K	P	T	D	G	C	T	T	A	No	L	A	T	S	M	N	M
GQ377641	B	B2	China	Eastern Asia	P	T	Q	G	M	K	P	T	D	G	C	T	T	A	No	L	A	T	S	M	N	M
GQ377643	B	B2	China	Eastern Asia	P	T	Q	G	M	K	P	T	D	G	C	T	T	A	No	L	A	T	S	M	N	M
GQ377644	B	B2	China	Eastern Asia	P	T	Q	G	M	K	P	T	D	G	C	G	T	A	No	L	A	T	S	M	N	M
GQ475340	B	B2	South Korea	Eastern Asia	P	A	Q	G	M	K	P	T	D	G	C	T	A	G	No	L	A	T	S	M	N	M
GQ924603	B	B2	Malaysia	South-eastern Asia	P	T	Q	G	M	K	P	T	D	G	C	T	A	G	No	L	A	T	S	M	N	M
GQ924605	B	B2	Malaysia	South-eastern Asia	P	T	Q	G	M	K	P	T	D	G	C	T	A	G	No	L	A	T	S	M	N	M
GQ924606	B	B2	Malaysia	South-eastern Asia	P	T	Q	G	M	K	P	T	D	G	C	T	A	G	No	L	A	T	S	M	N	M
GQ924607	B	B2	Malaysia	South-eastern Asia	P	T	Q	G	M	K	P	T	D	G	C	T	A	G	No	L	A	T	S	M	N	M
GQ924608	B	B2	Malaysia	South-eastern Asia	P	T	Q	G	M	K	P	T	D	G	C	T	A	G	No	L	A	T	S	M	N	M
GQ924610	B	B2	Malaysia	South-eastern Asia	P	T	Q	G	M	K	P	T	D	G	C	T	A	G	No	L	A	T	S	M	N	M
GQ924611	B	B2	Malaysia	South-eastern Asia	P	T	Q	G	M	K	P	T	D	G	C	T	A	G	No	L	A	T	S	M	N	M
GQ924617	B	QS-B3	Malaysia	South-eastern Asia	P	T	Q	G	M	K	P	T	D	G	C	T	A	G	No	L	A	T	S	M	N	M
GQ924621	B	QS-B3	Malaysia	South-eastern Asia	P	T	Q	G	M	K	P	T	D	G	C	T	A	G	No	L	A	T	T	M	N	M
GQ924624	B	QS-B3	Malaysia	South-eastern Asia	S	T	Q	G	M	K	P	T	D	G	C	T	A	G	No	L	A	T	S	M	N	M
GQ924625	B	QS-B3	Malaysia	South-eastern Asia	P	T	Q	G	M	K	P	T	D	G	C	T	A	G	No	L	A	T	S	M	N	M
GQ924626	B	B4	Malaysia	South-eastern Asia	T	T	Q	G	M	K	P	T	D	G	C	T	A	G	No	L	A	T	S	M	N	M
GQ924627	B	B2	Malaysia	South-eastern Asia	P	T	Q	G	M	K	P	T	D	G	C	T	A	G	No	L	A	T	S	M	N	M
GQ924628	B	QS-B3	Malaysia	South-eastern Asia	P	T	Q	G	M	K	P	T	D	G	C	C	T	A	No	L	A	T	S	M	N	M
GQ924630	B	B2	Malaysia	South-eastern Asia	P	T	Q	G	M	K	P	T	D	G	C	T	A	G	No	L	A	T	S	M	N	M
GQ924631	B	B2	Malaysia	South-eastern Asia	P	T	Q	G	M	K	P	T	D	G	C	T	A	G	No	L	A	T	S	M	N	M
GQ924632	B	B2	Malaysia	South-eastern Asia	P	T	Q	G	M	K	P	T	D	G	C	T	A	G	No	L	A	T	S	M	N	M
GQ924634	B	B2	Malaysia	South-eastern Asia	P	T	Q	G	M	K	P	T	D	G	C	T	A	G	No	L	A	T	S	M	N	M
GQ924637	B	QS-B3	Malaysia	South-eastern Asia	P	T	Q	G	M	K	P	T	D	G	C	T	A	G	No	L	A	T	S	M	N	M
GQ924638	B	QS-B3	Malaysia	South-eastern Asia	P	T	H	G	M	K	P	T	D	G	C	T	T	A	No	L	A	T	S	M	N	M
GQ924639	B	QS-B3	Malaysia	South-eastern Asia	P	T	H	G	M	K	P	T	D	G	C	T	A	G	No	L	A	T	S	M	N	M
GQ924640	B	QS-B3	Malaysia	South-eastern Asia	P	T	Q	G	M	K	P	T	D	G	C	T	A	G	No	L	A	T	S	M	N	M
GQ924641	B	QS-B3	Malaysia	South-eastern Asia	P	T	Q	G	M	K	P	T	D	G	C	T	T	A	No	L	A	T	S	M	N	M
GQ924645	B	QS-B3	Malaysia	South-eastern Asia	P	T	Q	G	M	K	P	T	D	G	C	T	A	G	No	L	A	T	S	M	N	M
GQ924646	B	B2	Malaysia	South-eastern Asia	P	T	Q	G	M	K	P	T	D	G	C	T	A	G	No	L	A	T	S	M	N	M
GQ924647	B	B2	Malaysia	South-eastern Asia	P	T	Q	G	M	K	P	T	D	G	C	T	A	G	No	L	A	T	S	M	N	M
GQ924648	B	B2	Malaysia	South-eastern Asia	P	T	Q	G	M	K	P	T	D	G	C	T	A	G	No	L	A	T	S	M	N	M
GQ924651	B	QS-B3	Malaysia	South-eastern Asia	P	T	Q	G	M	K	P	T	D	G	C	T	A	G	No	L	A	T	S	M	N	M
GQ924653	B	B2	Malaysia	South-eastern Asia	P	T	Q	G	M	K	P	T	D	G	C	T	A	G	No	L	A	T	S	M	N	M
GQ924654	B	QS-B3	Malaysia	South-eastern Asia	P	T	Q	G	M	K	P	T	D	G	C	T	A	G	No	L	A	T	S	M	N	M
GQ924656	B	QS-B3	Malaysia	South-eastern Asia	P	T	Q	G	M	K	P	T	D	G	C	G	T	A	No	L	A	T	S	M	N	M
GU357842	B	B2	China	Eastern Asia	P	T	Q	G	T	K	P	T	D	G	C	T	A	G	No	L	A	T	S	M	N	M
GU434372	B	B2	China	Eastern Asia	P	T	H	G	M	K	P	T	D	G	C	T	A	G	No	L	A	T	S	M	N	M
GU434373	B	B2	China	Eastern Asia	P	T	Q	G	M	K	P	T	D	G	C	T	A	G	No	L	A	T	S	M	N	M
GU451682	B	B2	China	Eastern Asia	P	T	Q	G	M	K	P	T	D	G	C	T	A	G	No	L	A	T	S	M	N	M
GU815548	B	B2	Taiwan	Eastern Asia	P	T	Q	G	M	K	P	T	D	G	C	T	A	G	No	L	A	T	S	M	N	M
GU815549	B	B2	Taiwan	Eastern Asia	P	T	Q	G	M	K	P	T	D	G	C	T	A	G	No	L	A	T	S	M	N	M
GU815550	B	B2	Taiwan	Eastern Asia	P	T	Q	G	M	K	P	T	D	G	C	T	A	G	No	L	A	T	S	M	N	M
GU815551	B	B2	Taiwan	Eastern Asia	P	T	Q	G	M	K	P	T	D	G	C	T	A	G	No	L	A	T	S	M	N	M
GU815552	B	B2	Taiwan	Eastern Asia	P	T	Q	G	M	K	P	T	D	G	C	T	A	G	No	L	A	T	S	M	N	M
GU815553	B	B2	Taiwan	Eastern Asia	P	T	Q	G	M	K	P	T	D	G	C	T	A	G	No	L	A	T	S	M	N	M
GU815554	B	B2	Taiwan	Eastern Asia	P	T	Q	G	M	K	P	T	D	G	C	T	A	G	No	L	A	T	S	M	N	M
GU815555	B	B2	Taiwan	Eastern Asia	P	T	Q	G	M	K	P	T	D	G	C	T	A	G	No	L	A	T	S	M	N	M
GU815556	B	B2	Taiwan	Eastern Asia	P	T	Q	G	M	K	P	T	D	G	C	T	A	G	No	L	A	T	S	M	N	M
GU815557	B	B2	Taiwan	Eastern Asia	P	T	Q	G	M	K	P	T	D	G	C	T	A	G	No	L	A	T	S	M	N	M
GU815558	B	B2	Taiwan	Eastern Asia	P	T	Q	G	M	K	P	T	D	G	C	T	A	G	No	L	A	T	S	M	N	M
GU815559	B	B2	Taiwan	Eastern Asia	P	T	Q	G	M	K	P	T	D	G	C	T	A	G	No	L	A	T	S	M	N	M
GU815560	B	B2	Taiwan	Eastern Asia	P	T	Q	G	M	K	P	T	D	G	C	T	A	G	No	L	A	T	S	M	N	M
GU815561	B	B2	Taiwan	Eastern Asia	P	T	Q	G	M	K	P	T	D	G	C	T	A	G	No	L	A	T	S	M	N	M
GU815562	B	B2	Taiwan	Eastern Asia	P	T	Q	G	M	K	P	T	D	G	C	T	A	G	No	L	A	T	S	M	N	M
GU815563	B	B2	Taiwan	Eastern Asia	P	T	Q	G	M	K	P	T	D	G	C	T	A	G	No	L	A	T	S	M	N	M
GU815564	B	B2	Taiwan	Eastern Asia	P	T	Q	G	M	K	P	T	D	G	C	T	A	G	No	L	A	T	S	M	N	M
GU815565	B	B2	Taiwan	Eastern Asia	P	T	Q	G	M	K	P	T	D	G	C	T	A	G	No	L	A	T	S	M	N	M
GU815566	B	B2	Taiwan	Eastern Asia	P	T	Q	G	M	K	P	T	D	G	C	T	A	G	No	L	A	T	S	M	N	M
GU815567	B	B2	Taiwan	Eastern Asia	P	T	Q	G	M	K	P	T	D	G	C	T	A	G	No	L	A	T	S	M	N	M
GU815568	B	B2	Taiwan	Eastern Asia	P	T	Q	G	M	K	P	T	D	G	C	T	A	G	No	L	A	T	S	M	N	M
GU815569	B	B2	Taiwan	Eastern Asia	P	T	Q	G	M	K	P	T	D	G	C	T	A	G	No	L	A	T	S	M	N	M
GU815570	B	B2	Taiwan	Eastern Asia	P	T	Q	G	M	K	P	T	D	G	C	T	A	G	No	L	A	T	S	M	N	M
GU815571	B	B2	Taiwan	Eastern Asia	P	T	Q	G	M	K	P	T	D	G	C	T	A	G	No	L	A	T	S	M	N	M
GU815574	B	B2	Taiwan	Eastern Asia	P	T	Q	G	M	K	P	T	D	G	C	T	T	A	No	L	A	T	S	M	N	M
GU815575	B	B2	Taiwan	Eastern Asia	P	T	Q	G	M	K	P	T	D	G	C	T	A	G	No	L	A	T	S	M	N	M
GU815576	B	B2	Taiwan	Eastern Asia	P	T	Q	G	M	K	P	T	D	G	C	T	A	G	No	L	A	T	S	M	N	M
GU815577	B	B2	Taiwan	Eastern Asia	P	T	Q	G	M	K	P	T	D	G	C	T	T	A	No	L	A	T	S	M	N	M
GU815578	B	B2	Taiwan	Eastern Asia	P	T	Q	G	M	K	P	T	D	G	C	T	T	A	No	L	A	T	S	M	N	M
GU815579	B	B2	Taiwan	Eastern Asia	P	T	Q	G	M	K	P	T	D	G	C	T	A	G	No	L	A	T	S	M	N	M
GU815581	B	B2	Taiwan	Eastern Asia	P	T	Q	G	M	K	P	T	D	G	C	T	A	G	No	L	A	T	S	M	N	M
GU815583	B	B2	Taiwan	Eastern Asia	P	T	Q	G	M	K	P	T	D	G	C	T	A	G	No	L	A	T	S	M	N	M
GU815584	B	B2	Taiwan	Eastern Asia	P	T	Q	G	M	K	P	T	D	G	C	T	A	G	No	L	A	T	S	M	N	M
GU815585	B	B2	Taiwan	Eastern Asia	P	T	Q	G	M	K	P	T	D	G	C	T	A	G	No	L	A	T	S	M	N	M
GU815586	B	B2	Taiwan	Eastern Asia	P	T	Q	G	M	K	P	T	D	G	C	T	A	G	No	L	A	T	S	M	N	M
GU815587	B	B2	Taiwan	Eastern Asia	P	T	Q	G	M	K	P	T	D	G	C	T	A	G	No	L	A	T	S	M	N	M
GU815588	B	B2	Taiwan	Eastern Asia	P	T	Q	G	M	K	P	T	D	G	C	T	A	G	No	L	A	T	S	M	N	M
GU815590	B	B2	Taiwan	Eastern Asia	P	T	Q	G	M	K	P	T	D	G	C	T	A	G	No	L	A	T	S	M	N	M
GU815591	B	B2	Taiwan	Eastern Asia	P	T	Q	G	M	K	P	T	D	G	C	T	A	G	No	L	A	T	S	M	N	M
GU815593	B	B2	Taiwan	Eastern Asia	P	T	Q	G	M	K	P	T	D	G	C	T	A	G	No	L	A	T	S	M	N	M
GU815594	B	B2	Taiwan	Eastern Asia	P	T	Q	G	M	K	P	T	D	G	C	T	A	G	No	L	A	T	S	M	N	M
GU815595	B	B2	Taiwan	Eastern Asia	P	T	Q	G	M	K	P	T	D	G	C	T	A	G	No	L	A	T	S	M	N	M
GU815596	B	B2	Taiwan	Eastern Asia	P	T	Q	G	M	K	P	T	D	G	C	T	A	G	No	L	A	T	S	M	N	M
GU815597	B	B2	Taiwan	Eastern Asia	P	T	Q	G	M	K	P	T	D	G	C	T	A	G	No	L	A	T	S	M	N	M
GU815598	B	B2	Taiwan	Eastern Asia	P	T	Q	G	M	K	P	T	D	G	C	T	A	G	No	L	A	T	S	M	N	M
GU815599	B	B2	Taiwan	Eastern Asia	P	T	Q	G	M	K	P	T	D	G	C	T	A	G	No	L	A	T	S	M	N	M
GU815601	B	B2	Taiwan	Eastern Asia	P	T	Q	G	M	K	P	T	D	G	C	T	A	G	No	L	A	T	S	M	N	M
GU815602	B	B2	Taiwan	Eastern Asia	P	T	Q	G	M	K	P	T	D	G	C	T	A	G	No	L	V	T	S	M	N	M
GU815603	B	B2	Taiwan	Eastern Asia	P	T	Q	G	M	K	P	T	D	G	C	T	A	G	No	L	A	T	S	M	N	M
GU815604	B	B2	Taiwan	Eastern Asia	P	T	Q	G	M	K	P	T	D	G	C	T	A	G	No	L	A	T	S	M	N	M
GU815605	B	B2	Taiwan	Eastern Asia	P	T	Q	G	M	K	P	T	D	G	C	T	A	G	No	L	A	T	S	M	N	M
GU815606	B	B2	Taiwan	Eastern Asia	P	T	Q	G	M	K	P	T	D	G	C	T	A	G	No	L	A	T	S	M	N	M
GU815607	B	B2	Taiwan	Eastern Asia	P	T	Q	G	M	K	P	T	D	G	C	T	A	G	No	L	A	T	S	M	N	M
GU815608	B	B2	Taiwan	Eastern Asia	P	T	Q	G	M	K	P	T	D	G	C	T	A	G	No	L	A	T	S	M	N	M
GU815609	B	B2	Taiwan	Eastern Asia	P	T	Q	G	M	K	P	T	D	G	C	T	A	G	No	L	A	T	S	M	N	M
GU815610	B	B2	Taiwan	Eastern Asia	P	T	Q	G	M	K	P	T	D	G	C	T	A	G	No	L	A	T	S	M	N	M
GU815612	B	B2	Taiwan	Eastern Asia	P	T	Q	G	M	K	P	T	D	G	C	T	A	G	No	L	A	T	S	M	N	M
GU815613	B	B2	Taiwan	Eastern Asia	P	T	Q	G	M	K	P	T	D	G	C	T	A	G	No	L	A	T	S	M	N	M
GU815614	B	B2	Taiwan	Eastern Asia	P	T	Q	G	M	K	P	T	D	G	C	T	A	G	No	L	A	T	S	M	N	M
GU815617	B	B2	Taiwan	Eastern Asia	P	T	Q	G	M	K	P	T	D	G	C	T	A	G	No	L	A	T	S	M	N	M
GU815618	B	B2	Taiwan	Eastern Asia	P	T	Q	G	M	K	P	T	D	G	C	T	A	G	No	L	A	T	S	M	N	M
GU815619	B	B2	Taiwan	Eastern Asia	P	T	Q	G	M	K	P	T	D	G	C	T	A	G	No	L	A	T	S	M	N	M
GU815620	B	B2	Taiwan	Eastern Asia	P	T	Q	G	M	K	P	T	D	G	C	T	A	G	No	L	A	T	S	M	N	M
GU815621	B	B2	Taiwan	Eastern Asia	P	T	Q	G	M	K	P	T	D	G	C	T	A	G	No	L	A	T	S	M	N	M
GU815622	B	B2	Taiwan	Eastern Asia	P	T	Q	G	M	K	P	T	D	G	C	T	A	G	No	L	A	T	S	M	N	M
GU815623	B	B2	Taiwan	Eastern Asia	P	T	Q	G	M	K	P	T	D	G	C	T	A	G	No	L	A	T	S	M	N	M
GU815625	B	B2	Taiwan	Eastern Asia	P	T	R	G	M	K	P	T	D	G	C	T	A	G	No	L	A	T	S	M	N	M
GU815626	B	B2	Taiwan	Eastern Asia	P	T	Q	G	M	K	P	T	D	G	C	T	A	G	No	L	A	T	S	M	N	M
GU815627	B	B2	Taiwan	Eastern Asia	P	T	R	G	M	K	P	T	D	G	C	T	A	G	No	L	A	T	S	M	N	M
GU815628	B	B2	Taiwan	Eastern Asia	P	T	R	G	M	K	P	T	D	G	C	T	A	G	No	L	A	T	S	M	N	M
GU815629	B	B2	Taiwan	Eastern Asia	P	T	R	G	M	K	P	T	D	G	C	T	A	G	No	L	A	T	S	M	N	M
GU815630	B	B2	Taiwan	Eastern Asia	P	T	R	G	M	K	P	T	D	G	C	T	A	G	No	L	A	T	S	M	N	M
GU815631	B	B2	Taiwan	Eastern Asia	P	T	R	G	M	K	P	T	D	G	C	T	A	G	No	L	A	T	S	M	N	M
GU815632	B	B2	Taiwan	Eastern Asia	P	T	Q	G	M	K	P	T	D	G	C	T	A	G	No	L	A	T	S	M	N	M
GU815633	B	B2	Taiwan	Eastern Asia	P	T	Q	G	M	K	P	T	D	G	C	T	A	G	No	L	A	T	S	M	N	M
GU815635	B	B2	Taiwan	Eastern Asia	P	T	R	G	M	K	P	T	D	G	C	T	A	G	No	L	A	T	S	M	N	M
GU815636	B	B2	Taiwan	Eastern Asia	P	T	R	G	M	K	P	T	D	G	C	T	A	G	No	L	A	T	S	M	N	M
GU815637	B	B2	Taiwan	Eastern Asia	P	T	R	G	M	K	P	T	D	G	C	T	A	G	No	L	A	T	S	M	N	M
GU815638	B	B2	Taiwan	Eastern Asia	P	T	R	G	M	K	P	T	D	G	C	T	A	G	No	L	A	T	S	M	N	M
GU815639	B	B2	Taiwan	Eastern Asia	P	T	Q	G	M	K	P	T	D	G	C	T	A	G	No	L	A	T	S	M	N	M
GU815640	B	B2	Taiwan	Eastern Asia	P	T	R	G	M	K	P	T	D	G	C	T	A	G	No	L	A	T	S	M	N	M
GU815641	B	B2	Taiwan	Eastern Asia	P	T	R	G	M	K	P	T	D	G	C	T	A	G	No	L	A	T	S	M	N	M
GU815642	B	B2	Taiwan	Eastern Asia	P	T	R	G	M	K	P	T	D	G	C	T	A	G	No	L	A	T	S	M	N	M
GU815643	B	B2	Taiwan	Eastern Asia	P	T	R	G	M	K	P	T	D	G	C	T	A	G	No	L	A	T	S	M	N	M
GU815644	B	B2	Taiwan	Eastern Asia	P	T	R	G	M	K	P	T	D	G	C	T	A	G	No	L	A	T	S	M	N	M
GU815645	B	B2	Taiwan	Eastern Asia	P	T	R	G	M	K	P	T	D	G	C	T	A	G	No	L	A	T	S	M	N	M
GU815646	B	B2	Taiwan	Eastern Asia	P	T	Q	G	M	K	P	T	D	G	C	T	A	G	No	L	A	T	S	M	N	M
GU815647	B	B2	Taiwan	Eastern Asia	P	T	Q	G	M	K	P	T	D	G	C	T	A	G	No	L	A	T	S	M	N	M
GU815648	B	B2	Taiwan	Eastern Asia	P	T	Q	G	M	K	P	T	D	G	C	T	A	G	No	L	A	T	S	M	N	M
GU815649	B	B2	Taiwan	Eastern Asia	P	T	Q	G	M	K	P	T	D	G	C	T	A	G	No	L	A	T	S	M	N	M
GU815650	B	B2	Taiwan	Eastern Asia	P	T	Q	G	M	K	P	T	D	G	C	T	A	G	No	L	A	T	S	M	N	M
GU815651	B	B2	Taiwan	Eastern Asia	P	T	Q	G	M	K	P	T	D	G	C	T	A	G	No	L	A	T	S	M	N	M
GU815652	B	B2	Taiwan	Eastern Asia	P	T	Q	G	M	K	P	T	D	G	C	T	A	G	No	L	A	T	S	M	N	M
GU815653	B	B2	Taiwan	Eastern Asia	P	T	Q	G	M	K	P	T	D	G	C	T	A	G	No	L	A	T	S	M	N	M
GU815654	B	B2	Taiwan	Eastern Asia	P	T	Q	G	M	K	P	T	D	G	C	T	A	G	No	L	A	T	S	M	N	M
GU815656	B	B2	Taiwan	Eastern Asia	P	T	Q	G	M	K	P	T	D	G	C	T	A	G	No	L	A	T	S	M	N	M
GU815657	B	B2	Taiwan	Eastern Asia	P	T	Q	G	M	K	P	T	D	G	C	T	A	G	No	L	A	T	S	M	N	M
GU815658	B	B2	Taiwan	Eastern Asia	P	T	Q	G	M	K	P	T	D	G	C	T	A	G	No	L	A	T	S	M	N	M
GU815659	B	B2	Taiwan	Eastern Asia	P	T	Q	G	M	K	P	T	D	G	C	T	A	G	No	L	A	T	S	M	N	M
GU815660	B	B2	Taiwan	Eastern Asia	P	T	Q	G	M	K	P	T	D	G	C	T	A	G	No	L	A	T	S	M	N	M
GU815661	B	B2	Taiwan	Eastern Asia	P	T	Q	G	M	K	P	T	D	G	C	T	A	G	No	L	A	T	S	M	N	M
GU815662	B	B2	Taiwan	Eastern Asia	P	T	Q	G	M	K	P	T	D	G	C	T	A	G	No	L	A	T	S	M	N	M
GU815663	B	B2	Taiwan	Eastern Asia	P	T	Q	G	M	K	P	T	D	G	C	T	A	G	No	L	A	T	S	M	N	M
GU815664	B	B2	Taiwan	Eastern Asia	P	T	Q	G	M	K	P	T	D	G	C	T	A	G	No	L	A	T	S	M	N	M
GU815665	B	B2	Taiwan	Eastern Asia	P	T	Q	G	M	K	P	T	D	G	C	T	A	G	No	L	A	T	S	M	N	M
GU815666	B	B2	Taiwan	Eastern Asia	P	T	Q	G	M	K	P	T	D	G	C	T	A	G	No	L	A	T	S	M	N	M
GU815667	B	B2	Taiwan	Eastern Asia	P	T	Q	G	M	K	P	T	D	G	C	T	A	G	No	L	A	T	S	M	N	M
GU815668	B	B2	Taiwan	Eastern Asia	P	T	Q	G	M	K	P	T	D	G	C	T	A	G	No	L	A	T	S	M	N	M
GU815669	B	B2	Taiwan	Eastern Asia	P	T	Q	G	M	K	P	T	D	G	C	T	A	G	No	L	A	T	S	M	N	M
GU815670	B	B2	Taiwan	Eastern Asia	P	T	Q	G	M	K	P	T	D	G	C	T	A	G	No	L	A	T	S	M	N	M
GU815672	B	B2	Taiwan	Eastern Asia	P	T	Q	G	M	K	P	T	D	G	C	T	A	G	No	L	A	T	S	M	N	M
GU815673	B	B2	Taiwan	Eastern Asia	P	T	Q	G	M	K	P	T	D	G	C	T	A	G	No	L	A	T	S	M	N	M
GU815674	B	B2	Taiwan	Eastern Asia	P	T	Q	G	M	K	P	T	D	G	C	T	A	G	No	L	A	T	S	M	N	M
GU815675	B	B2	Taiwan	Eastern Asia	P	T	Q	G	M	K	P	T	D	G	C	T	A	G	No	L	A	T	S	M	N	M
GU815676	B	B2	Taiwan	Eastern Asia	P	T	Q	G	M	K	P	T	D	G	C	T	A	G	No	L	A	T	S	M	N	M
GU815677	B	B2	Taiwan	Eastern Asia	P	T	Q	G	M	K	P	T	D	G	C	T	A	G	No	L	A	T	S	M	N	M
GU815678	B	B2	Taiwan	Eastern Asia	P	T	Q	G	M	K	P	T	D	G	C	T	A	G	No	L	A	T	S	M	N	M
GU815679	B	B2	Taiwan	Eastern Asia	P	T	Q	G	M	K	P	T	D	G	C	T	A	G	No	L	A	T	S	M	N	M
GU815680	B	B2	Taiwan	Eastern Asia	P	T	Q	G	M	K	P	T	D	G	C	T	A	G	No	L	A	T	S	M	N	M
GU815681	B	B2	Taiwan	Eastern Asia	P	T	Q	G	M	K	P	T	D	G	C	T	A	G	No	L	A	T	S	M	N	M
GU815683	B	B2	Taiwan	Eastern Asia	P	T	Q	G	M	K	P	T	D	G	C	T	A	G	No	L	A	T	S	M	N	M
GU815684	B	B2	Taiwan	Eastern Asia	P	T	Q	G	M	K	P	T	D	G	C	T	A	G	No	L	A	T	S	M	N	M
GU815685	B	B2	Taiwan	Eastern Asia	P	T	Q	G	M	K	P	T	D	G	C	T	A	G	No	L	A	T	S	M	N	M
GU815686	B	B2	Taiwan	Eastern Asia	P	T	Q	G	M	K	P	T	D	G	C	T	A	G	No	L	A	T	S	M	N	M
GU815687	B	B2	Taiwan	Eastern Asia	P	T	Q	G	M	K	P	T	D	G	C	T	A	G	No	L	A	T	S	M	N	M
GU815688	B	B2	Taiwan	Eastern Asia	P	T	Q	G	M	K	P	T	D	G	C	T	A	G	No	L	A	T	S	M	N	M
GU815689	B	B2	Taiwan	Eastern Asia	P	T	Q	G	M	K	P	T	D	G	C	T	A	G	No	L	A	T	S	M	N	M
GU815691	B	B2	Taiwan	Eastern Asia	P	T	Q	G	M	K	P	T	D	G	C	T	A	G	No	L	A	T	S	M	N	M
GU815692	B	B2	Taiwan	Eastern Asia	P	T	Q	G	M	K	P	T	D	G	C	T	A	G	No	L	A	T	S	M	N	M
GU815693	B	B2	Taiwan	Eastern Asia	P	T	Q	G	M	K	P	T	D	G	C	T	A	G	No	L	A	T	S	M	N	M
GU815694	B	B2	Taiwan	Eastern Asia	P	T	Q	G	M	K	P	T	D	G	C	T	A	G	No	L	A	T	S	M	N	M
GU815695	B	B2	Taiwan	Eastern Asia	P	T	Q	G	M	K	P	T	D	G	C	T	A	G	No	L	A	T	S	M	N	M
GU815696	B	B2	Taiwan	Eastern Asia	P	T	Q	G	M	K	P	T	D	G	C	T	A	G	No	L	A	T	S	M	N	M
GU815697	B	B2	Taiwan	Eastern Asia	P	T	Q	G	M	K	P	T	D	G	C	T	A	G	No	L	A	T	S	M	N	M
GU815698	B	B2	Taiwan	Eastern Asia	P	T	Q	G	M	K	P	T	D	G	C	T	A	G	No	L	A	T	S	M	N	M
GU815699	B	B2	Taiwan	Eastern Asia	P	T	Q	G	M	K	P	T	D	G	C	T	A	G	No	L	A	T	S	M	N	M
GU815700	B	B2	Taiwan	Eastern Asia	P	T	Q	G	M	K	P	T	D	G	C	T	A	G	No	L	A	T	S	M	N	M
GU815701	B	B2	Taiwan	Eastern Asia	P	T	Q	G	M	K	P	T	D	G	C	T	A	G	No	L	A	T	S	M	N	M
GU815702	B	B2	Taiwan	Eastern Asia	P	T	Q	G	M	K	P	T	D	G	C	T	A	G	No	L	A	T	S	M	N	M
GU815703	B	B2	Taiwan	Eastern Asia	P	T	Q	G	M	K	P	T	D	G	C	T	A	G	No	L	A	T	S	M	N	M
GU815704	B	B2	Taiwan	Eastern Asia	P	T	Q	G	M	K	P	T	D	G	C	T	A	G	No	L	A	T	S	M	N	M
GU815705	B	B2	Taiwan	Eastern Asia	P	T	Q	G	M	K	P	T	D	G	C	T	A	G	No	L	A	T	S	M	N	M
GU815706	B	B2	Taiwan	Eastern Asia	P	T	Q	G	M	K	P	T	D	G	C	T	A	G	No	L	A	T	S	M	N	M
GU815707	B	B2	Taiwan	Eastern Asia	P	T	Q	G	M	K	P	T	D	G	C	T	A	G	No	L	A	T	S	M	N	M
GU815708	B	B2	Taiwan	Eastern Asia	P	T	Q	G	M	K	P	T	D	G	C	T	A	G	No	L	A	T	S	M	N	M
GU815709	B	B2	Taiwan	Eastern Asia	P	T	Q	G	M	K	P	T	D	G	C	T	A	G	No	L	A	T	S	M	N	M
GU815710	B	B2	Taiwan	Eastern Asia	P	T	Q	G	M	K	P	T	D	G	C	T	A	G	No	L	A	T	S	M	N	M
GU815711	B	B2	Taiwan	Eastern Asia	P	T	Q	G	M	K	P	T	D	G	C	T	A	G	No	L	A	T	S	M	N	M
GU815712	B	B2	Taiwan	Eastern Asia	P	T	Q	G	M	K	P	T	D	G	C	T	A	G	No	L	A	T	S	M	N	M
GU815713	B	B2	Taiwan	Eastern Asia	P	T	Q	G	M	K	P	T	D	G	C	T	A	G	No	L	A	T	S	M	N	M
GU815715	B	B2	Taiwan	Eastern Asia	P	T	H	G	M	K	P	T	D	G	C	T	A	G	No	L	A	T	S	M	N	M
GU815716	B	B2	Taiwan	Eastern Asia	P	T	Q	G	M	K	P	T	D	G	C	T	A	G	No	L	A	T	S	M	N	M
GU815717	B	B2	Taiwan	Eastern Asia	P	T	Q	G	M	K	P	T	D	G	C	T	A	G	No	L	A	T	S	M	N	M
GU815718	B	B2	Taiwan	Eastern Asia	P	T	Q	G	M	K	P	T	D	G	C	T	A	G	No	L	A	T	S	M	N	M
GU815719	B	B2	Taiwan	Eastern Asia	P	T	Q	G	M	K	P	T	D	G	C	T	A	G	No	L	A	T	S	M	N	M
GU815720	B	B2	Taiwan	Eastern Asia	P	T	Q	G	M	K	P	T	D	G	C	T	A	G	No	L	A	T	S	M	N	M
GU815721	B	B2	Taiwan	Eastern Asia	P	T	Q	G	M	K	P	T	D	G	C	T	A	G	No	L	A	T	S	M	N	M
GU815722	B	B2	Taiwan	Eastern Asia	P	T	H	G	M	K	P	T	D	G	C	T	A	G	No	L	A	T	S	M	N	M
GU815723	B	B2	Taiwan	Eastern Asia	P	T	H	G	M	K	P	T	D	G	C	T	A	G	No	L	A	T	S	M	N	M
GU815724	B	B2	Taiwan	Eastern Asia	P	T	Q	G	M	K	P	T	D	G	C	T	A	G	No	L	A	T	S	M	N	M
GU815725	B	B2	Taiwan	Eastern Asia	P	T	Q	G	M	K	P	T	D	G	C	T	A	G	No	L	A	T	S	M	N	M
GU815726	B	B2	Taiwan	Eastern Asia	P	T	H	G	M	K	P	T	D	G	C	T	A	G	No	L	A	T	S	M	N	M
GU815727	B	B2	Taiwan	Eastern Asia	P	T	Q	G	M	K	P	T	D	G	C	T	A	G	No	L	A	T	S	M	N	M
GU815728	B	B2	Taiwan	Eastern Asia	P	T	H	G	M	K	P	T	D	G	C	T	A	G	No	L	A	T	S	M	N	M
GU815729	B	B2	Taiwan	Eastern Asia	P	T	Q	G	M	K	P	T	D	G	C	T	A	G	No	L	A	T	S	M	N	M
GU815730	B	B2	Taiwan	Eastern Asia	P	T	Q	G	M	K	P	T	D	G	C	T	A	G	No	L	A	T	S	M	N	M
GU815731	B	B2	Taiwan	Eastern Asia	P	T	Q	G	M	K	P	T	D	G	C	T	A	G	No	L	A	T	S	M	N	M
GU815732	B	B2	Taiwan	Eastern Asia	P	T	Q	G	M	K	P	T	D	G	C	T	A	G	No	L	A	T	S	M	N	M
GU815733	B	B2	Taiwan	Eastern Asia	P	T	Q	G	M	K	P	T	D	G	C	T	A	G	No	L	A	T	S	M	N	M
GU815734	B	B2	Taiwan	Eastern Asia	P	T	H	G	M	K	P	T	D	G	C	T	A	G	No	L	A	T	S	M	N	M
GU815735	B	B2	Taiwan	Eastern Asia	P	T	Q	G	M	K	P	T	D	G	C	T	A	G	No	L	A	T	S	M	N	M
GU815736	B	B2	Taiwan	Eastern Asia	P	T	H	G	M	K	P	T	D	G	C	T	A	G	No	L	A	T	S	M	N	M
GU815737	B	B2	Taiwan	Eastern Asia	P	T	Q	G	M	K	P	T	D	G	C	T	A	G	No	L	A	T	S	M	N	M
GU815738	B	B2	Taiwan	Eastern Asia	P	T	H	G	M	K	P	T	D	G	C	T	A	G	No	L	A	T	S	M	N	M
GU815739	B	B2	Taiwan	Eastern Asia	P	T	Q	G	M	K	P	T	D	G	C	T	A	G	No	L	A	T	S	M	N	M
GU815740	B	B2	Taiwan	Eastern Asia	P	T	Q	G	M	K	P	T	D	G	C	T	A	G	No	L	A	T	S	M	N	M
GU815742	B	B2	Taiwan	Eastern Asia	P	T	Q	G	M	K	P	T	D	G	C	T	A	G	No	L	A	T	S	M	N	M
GU815743	B	B2	Taiwan	Eastern Asia	P	T	H	G	M	K	P	T	D	G	C	T	A	G	No	L	A	T	S	M	N	M
GU815744	B	B2	Taiwan	Eastern Asia	P	T	H	G	M	K	P	T	D	G	C	T	A	G	No	L	A	T	S	M	N	M
GU815745	B	B2	Taiwan	Eastern Asia	P	T	H	G	M	K	P	T	D	G	C	T	A	G	No	L	A	T	S	M	N	M
GU815746	B	B2	Taiwan	Eastern Asia	P	T	H	G	M	K	P	T	D	G	C	T	A	G	No	L	A	T	S	M	N	M
GU815747	B	B2	Taiwan	Eastern Asia	P	T	Q	G	M	K	P	T	D	G	C	T	A	G	No	L	A	T	S	M	N	M
GU815748	B	B2	Taiwan	Eastern Asia	P	T	Q	G	M	K	P	T	D	G	C	T	A	G	No	L	A	T	S	M	N	M
GU815749	B	B2	Taiwan	Eastern Asia	P	T	Q	G	M	K	P	T	D	G	C	T	A	G	No	L	A	T	S	M	N	M
GU815750	B	B2	Taiwan	Eastern Asia	P	T	Q	G	M	K	P	T	D	G	C	T	A	G	No	L	A	T	S	M	N	M
GU815751	B	B2	Taiwan	Eastern Asia	P	T	Q	G	M	K	P	T	D	G	C	T	A	G	No	L	A	T	S	M	N	M
GU815752	B	B2	Taiwan	Eastern Asia	P	T	Q	G	V	K	P	T	D	G	C	T	A	G	No	L	A	T	S	M	N	M
GU815753	B	B2	Taiwan	Eastern Asia	P	T	Q	G	M	K	P	T	D	G	C	T	A	G	No	L	A	T	S	M	N	M
GU815754	B	B2	Taiwan	Eastern Asia	P	T	Q	G	M	K	P	T	D	G	C	T	A	G	No	L	A	T	S	M	N	M
GU815755	B	B2	Taiwan	Eastern Asia	P	T	Q	G	M	K	P	T	D	G	C	T	A	G	No	L	A	T	S	M	N	M
GU815756	B	B2	Taiwan	Eastern Asia	P	T	Q	G	M	K	P	T	D	G	C	T	A	G	No	L	A	T	S	M	N	M
GU815757	B	B2	Taiwan	Eastern Asia	P	T	Q	G	M	K	P	T	D	G	C	T	A	G	No	L	A	T	S	M	N	M
GU815759	B	B2	Taiwan	Eastern Asia	P	T	Q	G	M	K	P	T	D	G	C	T	A	G	No	L	A	T	S	M	N	M
GU815760	B	B2	Taiwan	Eastern Asia	P	T	Q	G	M	K	P	T	D	G	C	T	A	G	No	L	A	T	S	M	N	M
GU815761	B	B2	Taiwan	Eastern Asia	P	T	Q	G	M	K	P	T	D	G	C	T	A	G	No	L	A	T	S	M	N	M
GU815762	B	B2	Taiwan	Eastern Asia	P	T	Q	G	M	K	P	T	D	G	C	T	A	G	No	L	A	T	S	M	N	M
GU815764	B	B2	Taiwan	Eastern Asia	P	T	Q	G	M	K	P	T	D	G	C	T	A	G	No	L	A	T	S	M	N	M
GU815765	B	B2	Taiwan	Eastern Asia	P	T	Q	G	M	K	P	T	D	G	C	T	A	G	No	L	A	T	S	M	N	M
GU815766	B	B2	Taiwan	Eastern Asia	P	T	Q	G	M	K	P	T	D	G	C	T	A	G	No	L	A	T	S	M	N	M
GU815767	B	B2	Taiwan	Eastern Asia	P	T	Q	G	M	K	P	T	D	G	C	T	A	G	No	L	A	T	S	M	N	M
GU815768	B	B2	Taiwan	Eastern Asia	P	T	Q	G	M	K	P	T	D	G	C	T	A	G	No	L	A	T	S	M	N	M
GU815769	B	B2	Taiwan	Eastern Asia	P	T	Q	G	M	K	P	T	D	G	C	T	A	G	No	L	A	T	S	M	N	M
GU815770	B	B2	Taiwan	Eastern Asia	P	T	Q	G	M	K	P	T	D	G	C	T	A	G	No	L	A	T	S	M	N	M
GU815771	B	B2	Taiwan	Eastern Asia	P	T	Q	G	M	K	P	T	D	G	C	T	A	G	No	L	A	T	S	M	N	M
GU815772	B	B2	Taiwan	Eastern Asia	P	A	Q	G	M	K	P	T	D	G	C	T	A	G	No	L	A	T	S	M	N	M
GU815773	B	B2	Taiwan	Eastern Asia	P	A	Q	G	M	K	P	T	D	G	C	T	A	G	No	L	A	T	S	M	N	M
GU815774	B	B2	Taiwan	Eastern Asia	P	A	Q	G	M	K	P	T	D	G	C	T	A	G	No	L	A	T	S	M	N	M
GU815775	B	B2	Taiwan	Eastern Asia	P	A	Q	G	M	K	P	T	D	G	C	T	A	G	No	L	A	T	S	M	N	M
GU815776	B	B2	Taiwan	Eastern Asia	P	A	Q	G	M	K	P	T	D	G	C	T	A	G	No	L	A	T	S	M	N	M
GU815777	B	B2	Taiwan	Eastern Asia	P	A	Q	G	M	K	P	T	D	G	C	T	A	G	No	L	A	T	S	M	N	M
GU815778	B	B2	Taiwan	Eastern Asia	P	A	Q	G	M	K	P	T	D	G	C	T	A	G	No	L	A	T	S	M	N	M
GU815779	B	B2	Taiwan	Eastern Asia	P	A	Q	G	M	K	P	T	D	G	C	T	A	G	No	L	A	T	S	M	N	M
GU815780	B	B2	Taiwan	Eastern Asia	P	A	Q	G	M	K	P	T	D	G	C	T	A	G	No	L	A	T	S	M	N	M
GU815781	B	B2	Taiwan	Eastern Asia	P	A	Q	G	M	K	P	T	D	G	C	T	A	G	No	L	A	T	S	M	N	M
GU815782	B	B2	Taiwan	Eastern Asia	P	A	Q	G	M	K	P	T	D	G	C	T	A	G	No	L	A	T	S	M	N	M
GU815783	B	B2	Taiwan	Eastern Asia	P	A	Q	G	M	K	P	T	D	G	C	T	A	G	No	L	A	T	S	M	N	M
HM011466	B	B2	Malaysia	South-eastern Asia	P	T	Q	G	M	K	P	T	D	G	C	Y	T	S	No	L	A	T	S	M	N	M
HM011467	B	QS-B3	Malaysia	South-eastern Asia	P	T	Q	G	M	K	P	T	D	G	C	T	A	G	No	L	A	T	S	M	N	M
HM011469	B	QS-B3	Malaysia	South-eastern Asia	P	T	Q	G	M	K	P	T	D	G	C	T	A	G	No	L	A	T	S	M	N	M
HM011470	B	B2	Malaysia	South-eastern Asia	P	T	Q	G	M	K	P	T	D	G	C	C	A	G	No	L	A	T	S	M	N	M
HM011471	B	B2	Malaysia	South-eastern Asia	P	T	Q	G	M	K	P	T	D	G	C	T	A	G	No	L	A	T	S	M	N	M
HM011473	B	B2	Malaysia	South-eastern Asia	P	T	Q	G	M	K	P	T	D	G	C	T	A	G	No	L	A	T	S	M	N	M
HM011474	B	B2	Malaysia	South-eastern Asia	P	T	Q	G	M	K	P	T	D	G	C	T	A	G	No	L	A	T	S	M	N	M
HM011475	B	B2	Malaysia	South-eastern Asia	P	T	Q	G	M	K	P	T	D	G	C	T	T	A	No	L	A	T	S	M	N	M
HM011476	B	B2	Malaysia	South-eastern Asia	P	T	Q	G	M	K	P	T	D	G	C	T	A	G	No	L	A	T	S	M	N	M
HM011477	B	B2	Malaysia	South-eastern Asia	P	T	Q	G	M	K	P	T	D	G	C	T	A	G	No	L	A	T	S	M	N	M
HM011478	B	B2	Malaysia	South-eastern Asia	P	T	Q	G	M	K	P	T	D	G	C	T	A	G	No	L	A	T	S	M	N	M
HM011480	B	B2	Malaysia	South-eastern Asia	P	T	Q	G	M	K	P	T	D	G	C	T	A	G	No	L	A	T	S	M	N	M
HM011482	B	B2	Malaysia	South-eastern Asia	P	T	Q	G	M	K	P	T	D	G	C	T	T	A	No	L	A	T	S	M	N	M
HM011483	B	B2	Malaysia	South-eastern Asia	P	T	Q	G	M	K	P	T	D	G	C	K	T	A	No	L	A	T	S	M	N	M
HM011484	B	B2	Malaysia	South-eastern Asia	P	T	Q	G	M	K	P	T	D	G	C	T	A	G	No	L	A	T	S	M	N	M
HM011487	B	QS-B3	Malaysia	South-eastern Asia	P	T	?	G	T	K	P	T	D	A	C	A	T	A	No	L	A	T	S	M	N	M
HM011490	B	QS-B3	Malaysia	South-eastern Asia	P	T	Q	G	M	K	P	T	D	G	C	T	A	G	No	L	A	T	S	M	N	M
HM011492	B	QS-B3	Malaysia	South-eastern Asia	P	T	Q	G	M	K	P	T	D	G	C	T	A	G	No	L	A	T	S	M	N	M
HM011494	B	B2	Malaysia	South-eastern Asia	P	?	Q	G	M	K	P	T	D	G	C	T	T	A	No	L	A	T	S	M	N	M
HM011496	B	QS-B3	Malaysia	South-eastern Asia	P	T	Q	G	M	K	P	T	D	G	C	A	T	A	No	L	A	T	S	M	N	M
HM011499	B	QS-B3	Malaysia	South-eastern Asia	P	T	Q	G	M	K	P	T	D	G	C	T	A	G	No	L	A	T	S	M	N	M
HM011503	B	B2	Malaysia	South-eastern Asia	P	T	Q	G	M	K	P	T	D	G	C	T	A	G	No	L	A	T	S	M	N	M
HM011504	B	B2	Malaysia	South-eastern Asia	P	T	Q	G	M	K	P	T	D	G	T	C	T	A	No	L	A	T	S	M	N	M
HQ700546	B	B4	x	x	P	T	Q	G	M	K	P	T	D	G	C	T	A	G	No	L	A	T	S	M	N	M
HQ700548	B	QS-B3	x	x	P	T	Q	G	M	K	P	M	D	G	C	T	A	G	No	L	A	T	S	M	N	M
HQ700549	B	QS-B3	x	x	P	T	Q	G	M	K	P	T	D	G	C	T	A	G	No	L	A	T	S	M	N	M
JF412801	B	B2	China	Eastern Asia	P	T	Q	G	L	K	P	T	D	G	C	T	A	G	No	L	A	T	S	M	N	M
JF436921	B	B2	China	Eastern Asia	P	T	Q	G	M	K	P	T	D	G	C	T	A	G	No	L	A	T	S	M	N	M
JF899335	B	B2	China	Eastern Asia	P	T	Q	G	M	K	P	T	D	G	C	T	A	G	No	L	A	T	S	M	N	M
JN406371	B	B2	China	Eastern Asia	P	T	Q	G	M	K	P	T	D	G	C	T	A	G	No	L	A	T	S	M	N	M
JN792894	B	B5	Canada	Northern America	P	T	Q	G	M	K	P	T	D	G	C	C	A	G	No	L	A	T	S	M	N	M
JN792895	B	B5	Canada	Northern America	P	T	Q	G	M	K	P	T	D	G	C	T	A	G	No	L	A	T	S	M	N	M
JN792896	B	B5	Canada	Northern America	P	T	Q	G	M	K	P	T	D	G	C	T	A	G	No	L	A	T	S	M	N	M
JN792897	B	B5	Canada	Northern America	P	T	Q	G	M	K	P	T	D	G	T	C	A	G	No	L	A	T	S	M	N	M
JN792898	B	B5	Canada	Northern America	P	T	Q	G	M	K	P	T	D	G	T	C	A	G	No	L	A	T	S	M	N	M
JN792899	B	B5	Canada	Northern America	P	T	Q	G	M	K	P	T	D	G	C	T	A	G	No	L	A	T	S	M	N	M
JN792900	B	B5	Canada	Northern America	P	T	Q	G	M	K	P	T	D	G	C	T	A	G	No	L	A	T	S	M	N	M
JN792901	B	B5	Canada	Northern America	P	T	Q	N	T	K	P	T	D	G	C	T	A	G	No	L	A	T	S	M	N	M
JN792902	B	B5	Canada	Northern America	P	T	Q	G	T	K	P	T	D	G	C	T	A	G	No	L	A	T	S	M	N	M
JN827419	B	B2	Thailand	South-eastern Asia	P	T	Q	G	M	K	P	T	D	G	C	T	A	G	No	M	A	T	S	V	N	M
JQ027311	B	QS-B3	Malaysia	South-eastern Asia	P	T	Q	G	M	K	P	T	D	G	C	T	A	G	No	L	A	T	S	M	N	M
JQ027312	B	B2	Malaysia	South-eastern Asia	P	T	Q	G	M	K	P	T	D	G	C	T	A	G	No	L	A	T	S	M	N	M
JQ027313	B	B2	Malaysia	South-eastern Asia	P	T	Q	G	?	K	P	T	D	G	T	C	T	A	No	L	A	T	S	M	N	M
JQ027315	B	B2	Malaysia	South-eastern Asia	P	T	Q	G	M	K	P	T	D	G	C	T	A	G	No	L	A	T	S	M	N	M
JQ027316	B	QS-B3	Malaysia	South-eastern Asia	P	T	Q	G	M	K	P	T	D	R	T	T	T	A	No	L	A	T	S	M	N	M
JQ027325	B	B2	Malaysia	South-eastern Asia	P	T	H	G	M	K	P	T	D	G	C	T	A	G	No	L	A	T	S	M	N	M
JQ027330	B	B2	Malaysia	South-eastern Asia	P	T	Q	G	M	K	P	T	D	G	C	T	A	G	No	L	A	T	S	M	N	M
JQ027331	B	B2	Malaysia	South-eastern Asia	P	T	Q	G	M	K	P	T	D	G	C	T	A	G	No	L	A	T	S	M	N	M
JQ027334	B	QS-B3	Malaysia	South-eastern Asia	P	T	Q	G	M	K	P	T	D	G	C	T	A	G	No	L	A	T	S	M	N	M
JQ040125	B	B2	China	Eastern Asia	P	T	Q	G	M	K	P	T	D	G	C	T	A	G	No	L	A	T	S	M	N	M
JQ040128	B	B2	China	Eastern Asia	P	T	Q	G	M	K	P	T	D	G	C	T	T	A	No	L	A	T	S	M	N	M
JQ040138	B	B2	China	Eastern Asia	P	T	Q	G	M	K	P	T	D	G	C	T	T	A	No	L	A	T	S	M	N	M
JQ040147	B	B2	China	Eastern Asia	P	T	Q	G	M	K	P	T	D	G	C	T	T	A	No	L	A	T	S	M	N	M
JQ040157	B	B2	China	Eastern Asia	P	I	Q	G	M	K	P	T	D	G	C	T	A	G	No	L	A	T	?	M	N	M
JQ040170	B	B2	China	Eastern Asia	P	T	Q	G	M	K	P	T	D	G	C	T	A	G	No	L	A	T	S	M	N	M
JQ040171	B	B2	China	Eastern Asia	P	T	Q	G	M	K	P	T	D	G	C	T	A	G	No	L	A	T	S	M	N	M
JQ040173	B	B2	China	Eastern Asia	P	T	Q	G	M	K	P	T	D	G	C	T	A	G	No	L	A	T	S	M	N	M
JQ429082	B	QS-B3	Indonesia	South-eastern Asia	P	T	Q	G	M	K	P	T	D	G	C	C	T	A	No	L	A	T	S	M	N	M
JQ688405	B	B2	China	Eastern Asia	P	T	Q	G	M	K	P	T	D	G	C	T	A	G	No	L	A	T	S	M	N	M
JQ707739	B	B4	USA	Northern America	P	T	Q	G	M	K	P	T	D	G	C	T	A	G	No	L	A	T	S	I	N	M
JQ707740	B	B4	USA	Northern America	P	T	Q	G	M	K	P	T	D	G	C	T	A	G	No	M	A	T	S	I	N	M
JQ707742	B	B4	USA	Northern America	P	T	Q	G	M	K	P	T	D	G	C	T	A	G	No	L	A	T	S	I	N	M
JQ707743	B	B4	USA	Northern America	P	T	Q	G	M	K	P	T	D	G	C	T	A	G	No	L	A	T	S	I	N	M
JQ707744	B	B4	USA	Northern America	P	T	Q	G	M	K	P	T	D	G	C	T	A	G	No	L	A	T	S	I	N	M
JQ707745	B	B4	USA	Northern America	P	T	Q	G	M	K	P	T	D	G	C	T	A	G	No	L	A	T	S	I	N	M
JQ707746	B	B4	USA	Northern America	P	T	Q	G	M	K	P	T	D	G	C	T	A	G	No	L	A	T	S	I	N	M
JQ707747	B	B4	USA	Northern America	P	N	Q	G	M	K	P	T	D	G	C	T	A	G	No	L	A	T	S	I	N	M
JQ707749	B	B4	USA	Northern America	P	T	Q	G	M	K	P	T	D	G	C	T	A	G	No	L	A	T	S	I	N	M
JQ707750	B	B4	USA	Northern America	P	T	Q	G	M	K	P	T	D	G	C	T	A	G	No	L	A	T	S	I	N	M
JQ707753	B	B4	USA	Northern America	P	T	Q	G	M	K	P	T	D	G	C	T	A	G	No	L	A	T	S	I	N	M
JQ707755	B	B4	USA	Northern America	P	T	Q	G	M	K	P	T	D	G	C	T	A	G	No	L	A	T	S	I	N	M
JQ707758	B	B4	USA	Northern America	P	T	Q	G	M	K	P	T	D	G	C	T	A	G	No	L	A	T	S	I	N	M
JQ707759	B	B4	USA	Northern America	P	T	Q	G	M	K	P	T	D	G	C	T	A	G	No	L	A	T	S	I	N	M
JQ707762	B	B4	USA	Northern America	P	T	Q	G	M	K	P	T	D	G	C	T	A	G	No	L	A	T	S	I	N	M
JQ707763	B	B4	USA	Northern America	P	T	Q	G	M	K	P	T	D	G	C	T	A	G	No	L	A	T	S	I	N	M
JQ707764	B	B4	USA	Northern America	P	T	Q	G	M	K	P	T	D	G	C	T	A	G	No	L	A	T	S	I	N	M
JQ707765	B	B4	USA	Northern America	P	T	Q	G	M	K	P	T	D	G	C	T	A	G	No	L	A	T	S	I	N	M
JQ707766	B	B4	USA	Northern America	P	T	Q	G	M	K	P	T	D	G	C	T	A	G	No	L	A	T	S	I	N	M
JQ707767	B	B4	USA	Northern America	P	T	Q	G	M	K	P	T	D	G	C	T	A	G	No	L	A	T	S	I	N	M
KP659219	B	B5	USA	Northern America	P	T	Q	G	M	K	P	T	D	G	C	T	A	G	No	L	A	T	S	M	N	M
KP659220	B	B5	USA	Northern America	P	T	Q	?	M	K	P	T	D	G	T	C	T	C	No	L	A	T	S	M	N	M
KP659223	B	B5	USA	Northern America	P	T	Q	G	M	K	P	T	D	G	T	T	A	G	No	L	A	T	S	M	N	M
KP659224	B	B5	USA	Northern America	P	T	Q	G	M	K	P	T	D	G	C	T	A	G	No	L	A	T	S	M	N	M
JQ801471	B	B2	Thailand	South-eastern Asia	P	T	Q	G	M	K	P	M	D	G	C	T	T	A	No	L	A	T	S	M	N	M
JQ801474	B	B2	Thailand	South-eastern Asia	P	T	Q	G	M	K	P	T	D	G	C	T	A	G	No	L	A	T	S	M	N	M
JQ801479	B	B2	Thailand	South-eastern Asia	P	T	Q	G	M	K	P	T	D	G	C	T	A	G	No	L	A	T	S	M	N	M
JQ801485	B	B2	Thailand	South-eastern Asia	P	T	Q	G	M	K	P	T	D	G	C	T	A	G	No	L	A	T	S	M	N	M
JQ801494	B	B2	Thailand	South-eastern Asia	P	T	Q	G	M	K	P	T	D	G	C	T	A	G	No	L	A	T	S	M	N	M
JQ801506	B	B2	Thailand	South-eastern Asia	P	T	Q	G	M	K	P	T	D	G	C	T	A	G	No	L	A	T	S	M	N	M
JQ801512	B	B2	Thailand	South-eastern Asia	P	T	Q	G	M	K	P	T	D	G	C	T	A	G	No	L	A	T	S	M	N	M
JQ801514	B	B2	Thailand	South-eastern Asia	P	T	Q	G	M	K	P	T	D	G	C	T	A	G	No	L	A	T	S	M	N	M
JQ801516	B	B2	Thailand	South-eastern Asia	P	T	Q	G	M	K	P	T	D	G	C	T	A	G	No	L	A	T	S	M	N	M
JQ801524	B	B2	Thailand	South-eastern Asia	P	T	Q	G	M	K	P	T	D	G	C	T	A	G	No	L	A	T	S	M	N	M
JX026879	B	B2	China	Eastern Asia	P	T	Q	G	M	K	P	T	D	G	C	T	A	G	No	L	A	T	S	M	N	M
JX429897	B	B2	China	Eastern Asia	P	T	Q	R	M	K	P	T	D	G	C	T	A	G	No	L	A	T	S	M	N	M
JX429899	B	B2	China	Eastern Asia	P	T	Q	G	M	K	P	T	D	G	C	T	A	G	No	L	A	T	S	M	N	M
JX429901	B	B2	China	Eastern Asia	P	T	Q	G	M	K	P	T	D	G	C	T	A	G	No	M	A	T	S	V	N	M
JX429902	B	B2	China	Eastern Asia	P	T	Q	G	M	K	P	T	D	G	C	T	A	G	No	L	A	T	S	M	N	M
JX429908	B	B2	China	Eastern Asia	P	T	Q	G	M	K	P	T	D	G	C	T	A	G	No	L	A	T	S	M	N	M
JX429910	B	B2	China	Eastern Asia	P	A	Q	G	M	K	P	T	D	G	C	T	A	G	No	L	A	T	S	M	N	M
JX504532	B	B2	China	Eastern Asia	P	T	H	G	M	K	P	T	D	G	C	T	T	A	No	L	A	T	S	M	N	M
JX504533	B	B2	China	Eastern Asia	P	T	Q	G	M	K	P	T	D	G	C	T	A	G	No	L	A	T	S	M	N	M
JX504538	B	B2	China	Eastern Asia	P	T	Q	G	M	K	P	T	D	G	C	T	A	G	No	L	A	T	S	M	N	M
JX504543	B	B2	China	Eastern Asia	P	T	Q	G	M	K	P	T	D	G	C	T	A	G	No	L	A	T	S	M	N	M
JX507210	B	B2	Panama	Central America	P	T	Q	G	M	K	P	T	D	G	C	T	A	G	No	L	A	T	S	M	N	M
JX507213	B	B2	Panama	Central America	P	T	H	G	M	K	P	T	D	G	C	T	W	G	No	L	A	T	S	M	N	M
JX507215	B	B2	Panama	Central America	P	T	Q	G	M	K	P	T	D	G	C	T	A	G	No	L	A	T	S	M	N	M
JX661470	B	B2	China	Eastern Asia	P	T	Q	G	M	K	P	T	D	G	C	T	A	G	No	L	A	T	S	M	N	M
JX661471	B	B2	China	Eastern Asia	P	T	Q	G	L	K	P	T	D	G	C	T	A	G	No	L	A	T	S	M	N	M
JX661472	B	B2	China	Eastern Asia	P	T	Q	G	M	K	P	T	D	G	C	T	A	G	No	L	A	T	S	M	N	M
JX661473	B	B2	China	Eastern Asia	P	T	Q	G	M	K	P	T	D	G	C	T	A	G	No	L	A	T	S	M	N	M
JX661474	B	B2	China	Eastern Asia	P	T	Q	G	M	K	P	T	D	G	C	T	A	G	No	L	A	T	S	M	N	M
JX661475	B	B2	China	Eastern Asia	P	T	Q	G	M	K	P	T	D	G	C	T	A	G	No	L	A	T	S	M	N	M
JX661476	B	B2	China	Eastern Asia	P	T	Q	G	M	K	P	T	D	G	C	T	A	G	No	L	A	T	S	M	N	M
JX661477	B	B2	China	Eastern Asia	P	T	Q	G	M	K	P	T	D	G	C	T	A	G	No	L	A	T	S	M	N	M
JX661478	B	B2	China	Eastern Asia	P	T	Q	G	M	K	P	T	D	G	C	T	A	G	No	L	A	T	S	M	N	M
JX661479	B	B2	China	Eastern Asia	P	T	Q	G	M	K	P	T	D	G	C	T	T	A	No	L	A	T	S	M	N	M
JX661480	B	B2	China	Eastern Asia	P	T	Q	G	M	K	P	T	D	G	C	T	A	G	No	L	A	T	S	M	N	M
JX661481	B	B2	China	Eastern Asia	P	T	Q	G	M	K	P	T	D	G	C	T	A	G	No	L	A	T	S	M	N	M
JX661482	B	B2	China	Eastern Asia	P	T	Q	G	M	K	P	T	D	G	C	T	A	G	No	L	A	T	S	M	N	M
JX661483	B	B2	China	Eastern Asia	P	T	Q	G	M	K	P	T	D	G	C	T	A	G	No	L	A	T	S	M	N	M
JX661484	B	B2	China	Eastern Asia	P	T	Q	G	M	K	P	T	D	G	C	T	A	G	No	L	A	T	S	M	N	M
JX869998	B	B2	Panama	Central America	P	T	Q	G	M	K	P	T	D	G	C	T	A	G	No	L	A	T	S	M	N	M
JX869999	B	B2	Panama	Central America	P	T	Q	G	M	K	P	T	D	G	C	T	A	G	No	L	A	T	S	M	N	M
JX870001	B	B2	Panama	Central America	P	T	Q	G	M	K	P	T	D	G	C	T	T	A	No	L	A	T	S	M	N	M
JX978431	B	B2	China	Eastern Asia	P	T	Q	G	L	K	P	T	D	G	C	T	A	G	No	L	A	T	S	M	N	M
KC492739	B	B2	China	Eastern Asia	P	T	Q	G	M	K	P	T	D	G	C	T	T	A	No	L	A	T	S	M	N	M
KC510641	B	B2	China	Eastern Asia	P	T	Q	G	M	K	P	T	D	G	C	T	A	G	No	L	A	T	S	M	N	M
KC510642	B	B2	China	Eastern Asia	P	T	Q	G	M	K	P	T	D	G	C	T	A	G	No	L	A	T	S	M	N	M
KC510643	B	B2	China	Eastern Asia	P	T	Q	G	M	K	P	T	D	G	C	T	A	G	No	L	A	T	S	M	N	M
KC510644	B	B2	China	Eastern Asia	P	T	Q	G	M	K	P	T	D	G	C	T	A	G	No	L	A	T	S	M	N	M
KC510646	B	B2	China	Eastern Asia	P	T	Q	G	M	K	P	T	D	A	C	T	T	A	No	L	A	T	S	M	N	M
KC510647	B	B2	China	Eastern Asia	P	T	Q	G	M	K	P	T	D	G	C	T	A	G	No	L	A	T	S	M	N	M
KC510648	B	B2	China	Eastern Asia	P	T	Q	G	M	K	P	T	D	G	C	T	A	G	No	L	A	T	S	M	N	M
KC510649	B	B2	China	Eastern Asia	P	T	Q	G	M	K	P	T	D	G	C	T	A	G	No	L	A	T	S	M	N	M
KC510650	B	B2	China	Eastern Asia	P	T	Q	G	M	K	P	T	D	G	C	T	A	G	No	L	A	T	S	M	N	M
KC510651	B	B2	China	Eastern Asia	P	T	Q	G	M	K	P	T	D	G	C	T	A	G	No	L	A	T	S	M	N	M
KC510652	B	B2	China	Eastern Asia	P	T	Q	G	M	K	P	T	D	G	C	T	A	G	No	L	A	T	S	M	N	M
KC510653	B	B2	China	Eastern Asia	P	T	Q	G	M	K	P	T	D	G	C	T	T	A	No	L	A	T	S	M	N	M
KC510654	B	B2	China	Eastern Asia	P	T	Q	G	M	K	P	T	D	G	C	T	A	G	No	L	A	T	S	M	N	M
KC510655	B	B2	China	Eastern Asia	P	T	Q	G	M	K	P	T	D	G	C	T	A	G	No	L	A	T	S	M	N	M
KC510656	B	B2	China	Eastern Asia	P	T	Q	G	M	K	P	T	D	G	C	C	T	A	No	L	A	T	S	M	N	M
KC510657	B	B2	China	Eastern Asia	P	T	H	G	M	K	P	T	D	G	C	C	T	A	No	L	A	T	S	M	N	M
KC510658	B	B2	China	Eastern Asia	P	T	Q	G	M	K	P	T	D	G	C	T	A	G	No	L	A	T	S	M	N	M
KC510659	B	B2	China	Eastern Asia	P	T	Q	G	M	K	P	T	D	G	C	T	T	A	No	L	A	T	S	M	N	M
KC510660	B	B2	China	Eastern Asia	P	T	Q	G	M	K	P	T	D	G	C	T	A	G	No	L	A	T	S	M	N	M
KC774362	B	B2	China	Eastern Asia	P	T	Q	G	M	K	P	T	D	G	C	T	A	G	No	L	A	T	S	M	N	M
KC774363	B	B2	China	Eastern Asia	P	T	Q	G	M	K	P	T	D	G	C	T	A	G	No	L	A	T	S	M	N	M
KC774365	B	B2	China	Eastern Asia	P	T	Q	G	M	K	P	T	D	G	C	T	A	G	No	L	A	T	S	M	N	M
KC774366	B	B2	China	Eastern Asia	P	T	Q	G	M	K	P	T	D	G	C	T	A	G	No	L	A	T	S	M	N	M
KC774367	B	B2	China	Eastern Asia	P	A	Q	G	M	K	P	T	D	G	C	T	A	G	No	L	A	T	S	M	N	M
KC774368	B	B2	China	Eastern Asia	P	A	Q	G	M	K	P	T	D	G	C	T	A	G	No	L	A	T	S	M	N	M
KC774369	B	QS-B3	China	Eastern Asia	P	T	Q	G	M	K	P	T	D	G	C	T	A	G	No	L	A	T	S	M	N	M
KC774370	B	QS-B3	China	Eastern Asia	P	T	Q	G	M	K	P	T	D	G	C	T	A	G	No	L	A	T	S	M	N	M
KC774371	B	B2	China	Eastern Asia	P	T	Q	G	M	K	P	T	D	G	C	T	A	G	No	L	A	T	S	M	N	M
KC774372	B	B2	China	Eastern Asia	P	T	H	G	M	K	P	T	D	G	C	T	A	G	No	L	A	T	S	M	N	M
KC774373	B	B2	China	Eastern Asia	P	T	Q	G	M	K	P	T	D	G	C	T	A	G	No	L	A	T	S	M	N	M
KC774374	B	B2	China	Eastern Asia	P	T	Q	G	M	K	P	T	D	G	C	T	A	G	No	L	A	T	S	M	N	M
KC774375	B	B2	China	Eastern Asia	P	T	Q	G	M	K	P	T	D	G	C	T	A	G	No	L	A	T	S	M	N	M
KC774376	B	B2	China	Eastern Asia	S	T	Q	G	M	K	P	T	D	G	C	T	A	G	No	L	A	T	S	M	N	M
KC774377	B	B2	China	Eastern Asia	P	T	Q	G	M	K	P	T	D	G	C	T	A	G	No	L	A	T	S	M	N	M
KC774378	B	B2	China	Eastern Asia	P	T	Q	G	M	K	P	T	D	G	C	T	A	G	No	L	A	T	S	M	N	M
KC774379	B	B2	China	Eastern Asia	P	T	Q	G	M	K	P	T	D	G	C	T	A	G	No	L	A	T	S	M	N	M
KC774380	B	B2	China	Eastern Asia	P	T	Q	G	M	K	P	T	D	A	C	T	A	G	No	L	A	T	S	M	N	M
KC774381	B	B2	China	Eastern Asia	P	T	Q	G	M	K	P	T	D	G	C	T	A	G	No	L	A	T	S	M	N	M
KC774382	B	B2	China	Eastern Asia	P	T	Q	G	M	K	P	T	D	G	C	T	A	G	No	L	A	T	S	M	N	M
KC774383	B	B2	China	Eastern Asia	P	T	Q	G	M	K	P	T	D	G	C	T	A	G	No	L	A	T	S	M	N	M
KC774384	B	B2	China	Eastern Asia	P	T	Q	G	M	K	P	T	D	G	C	T	A	G	No	L	A	T	S	M	N	M
KC774385	B	B2	China	Eastern Asia	P	T	Q	G	M	K	P	T	D	G	C	T	A	G	No	L	A	T	S	M	N	M
KC774386	B	B2	China	Eastern Asia	P	T	Q	G	M	K	P	T	D	G	C	T	A	G	No	L	A	T	S	M	N	M
KC774387	B	B2	China	Eastern Asia	P	T	Q	G	M	K	P	T	D	G	C	T	A	G	No	L	A	T	S	M	N	M
KC774388	B	B2	China	Eastern Asia	P	T	Q	G	M	K	P	T	D	G	C	T	A	G	No	L	A	T	S	M	N	M
KC774389	B	B2	China	Eastern Asia	P	T	Q	G	M	K	P	T	D	G	C	T	A	G	No	L	A	T	S	M	N	M
KC774390	B	B2	China	Eastern Asia	P	T	Q	G	M	K	P	T	D	G	C	T	A	G	No	L	A	T	S	M	N	M
KC774391	B	B2	China	Eastern Asia	P	T	Q	G	M	K	P	T	D	G	C	T	A	G	No	L	A	T	S	M	N	M
KC774392	B	B2	China	Eastern Asia	P	T	Q	G	M	K	P	T	D	G	C	T	A	G	No	L	A	T	S	M	N	M
KC774393	B	B2	China	Eastern Asia	P	T	Q	G	M	K	P	T	D	G	C	T	A	G	No	L	A	T	S	M	N	M
KC774394	B	B2	China	Eastern Asia	P	T	Q	G	M	K	P	T	D	G	C	T	T	A	No	L	A	T	S	M	N	M
KC774395	B	B2	China	Eastern Asia	P	T	Q	G	M	K	P	T	D	G	C	T	A	G	No	L	A	T	S	M	N	M
KC774396	B	B2	China	Eastern Asia	P	A	Q	G	M	K	P	T	D	G	C	T	A	G	No	L	A	T	S	M	N	M
KC774397	B	B2	China	Eastern Asia	P	T	Q	G	M	K	P	T	D	G	C	T	T	A	No	L	A	T	S	M	N	M
KC774398	B	B2	China	Eastern Asia	P	T	Q	G	M	K	P	T	D	G	C	T	A	G	No	L	A	T	S	M	N	M
KC774399	B	B2	China	Eastern Asia	P	T	Q	G	M	K	P	T	D	G	C	T	A	G	No	L	A	T	S	M	N	M
KC774400	B	B2	China	Eastern Asia	P	T	Q	G	M	K	P	T	D	G	C	T	A	G	No	L	A	T	S	M	N	M
KC774401	B	B2	China	Eastern Asia	P	T	Q	G	M	K	P	T	D	G	C	T	A	G	No	L	A	T	S	M	N	M
KC774402	B	B2	China	Eastern Asia	P	T	Q	G	M	K	P	T	D	G	C	T	A	G	No	L	A	T	S	M	N	M
KC774403	B	B2	China	Eastern Asia	P	T	Q	G	M	K	P	T	D	G	C	T	A	G	No	L	A	T	S	M	N	M
KC774404	B	B2	China	Eastern Asia	P	T	Q	G	M	K	P	T	D	G	C	T	A	G	No	L	A	T	S	M	N	M
KC774405	B	B2	China	Eastern Asia	P	T	Q	G	M	K	P	T	D	G	C	T	A	G	No	L	A	T	S	M	N	M
KC774406	B	B2	China	Eastern Asia	P	T	Q	G	M	K	P	T	D	G	C	T	A	G	No	L	A	T	S	M	N	M
KC774407	B	B2	China	Eastern Asia	P	T	Q	G	M	K	P	T	D	G	C	T	A	G	No	L	A	T	S	M	N	M
KC774408	B	B2	China	Eastern Asia	P	T	Q	G	M	K	P	T	D	G	C	T	T	A	No	L	A	T	S	M	N	M
KC774409	B	B2	China	Eastern Asia	P	T	Q	G	M	K	P	T	D	G	C	T	A	G	No	L	A	T	S	M	N	M
KC774410	B	B2	China	Eastern Asia	P	T	H	G	M	K	P	T	D	G	C	T	A	G	No	L	A	T	S	M	N	M
KC774411	B	B2	China	Eastern Asia	P	T	Q	G	M	K	P	T	D	G	C	T	A	G	No	L	A	T	S	M	N	M
KC774412	B	B2	China	Eastern Asia	P	T	Q	G	M	K	P	T	D	G	C	T	A	G	No	L	A	T	S	M	N	M
KC774413	B	B2	China	Eastern Asia	P	T	Q	G	M	K	P	T	D	G	C	T	A	G	No	L	A	T	S	M	N	M
KC774415	B	B2	China	Eastern Asia	P	T	Q	G	M	K	P	T	D	G	C	T	A	G	No	L	A	T	S	M	N	M
KC774416	B	B2	China	Eastern Asia	P	T	Q	G	M	K	P	T	D	G	C	T	A	G	No	L	A	T	S	M	N	M
KC774417	B	B2	China	Eastern Asia	P	T	Q	G	M	K	P	T	D	G	C	T	A	G	No	L	A	T	S	M	N	M
KC774418	B	QS-B3	China	Eastern Asia	P	T	Q	G	M	K	P	T	D	G	C	T	T	A	No	L	A	T	S	M	N	M
KC774419	B	B2	China	Eastern Asia	P	T	Q	G	M	K	P	T	D	G	C	T	A	G	No	L	A	T	S	M	N	M
KJ173297	B	B2	China	Eastern Asia	P	T	Q	G	M	K	P	T	D	G	C	T	A	G	No	L	A	T	S	M	N	M
KJ173298	B	B2	China	Eastern Asia	P	T	Q	G	L	K	P	T	D	G	C	T	T	G	No	L	A	T	S	M	N	M
KJ173339	B	B2	China	Eastern Asia	P	T	Q	G	M	K	P	T	D	G	C	T	A	G	No	L	A	T	S	M	N	M
KJ173340	B	B2	China	Eastern Asia	P	T	Q	G	M	K	P	T	D	G	C	T	A	G	No	L	A	T	S	M	N	M
KJ173341	B	B2	China	Eastern Asia	P	T	Q	G	M	K	P	T	D	G	C	T	A	G	No	L	A	T	S	M	N	M
KJ173342	B	B2	China	Eastern Asia	P	T	Q	G	M	K	P	T	D	G	C	T	A	G	No	L	A	T	S	M	N	M
KJ173343	B	B2	China	Eastern Asia	P	T	Q	G	M	K	P	T	D	G	C	T	A	G	No	L	A	T	S	M	N	M
KJ173345	B	B2	China	Eastern Asia	P	T	Q	G	M	K	P	T	D	G	C	T	A	G	No	L	A	T	S	M	N	M
KJ173347	B	B2	China	Eastern Asia	P	T	Q	G	M	K	P	T	D	G	C	T	A	G	No	L	A	T	S	M	N	M
KJ173348	B	B2	China	Eastern Asia	P	T	Q	G	M	K	P	T	D	G	C	T	A	G	No	L	A	T	S	M	N	M
KJ173351	B	B2	China	Eastern Asia	P	T	Q	G	M	K	P	T	D	G	C	T	T	A	No	L	A	T	S	M	N	M
KJ173352	B	B2	China	Eastern Asia	P	T	Q	G	M	K	P	T	D	G	C	T	A	G	No	L	A	T	S	M	N	M
KJ173353	B	B2	China	Eastern Asia	P	T	Q	G	M	K	P	T	D	G	C	T	A	G	No	L	A	T	S	M	N	M
KJ173354	B	B2	China	Eastern Asia	P	T	Q	G	M	K	P	T	D	G	C	T	A	G	No	L	A	T	S	M	N	M
KJ173355	B	B2	China	Eastern Asia	P	T	Q	G	M	K	P	T	D	G	C	T	A	G	No	L	A	T	S	M	N	M
KJ173356	B	B2	China	Eastern Asia	P	T	Q	G	M	K	P	T	D	G	C	T	A	G	No	L	A	T	S	M	N	M
KJ173357	B	B2	China	Eastern Asia	P	T	Q	G	M	K	P	T	D	G	C	T	A	G	No	L	A	T	S	M	N	M
KJ173359	B	B2	China	Eastern Asia	P	T	Q	G	M	K	P	T	D	G	C	T	A	G	No	L	A	T	S	M	N	M
KJ173360	B	B2	China	Eastern Asia	P	A	Q	G	M	K	P	T	D	G	C	T	A	G	No	L	A	T	S	M	N	M
KJ173361	B	B2	China	Eastern Asia	P	T	Q	G	M	K	P	T	D	G	C	T	A	G	No	L	A	T	S	M	N	M
KJ173362	B	B2	China	Eastern Asia	P	T	Q	G	M	K	P	T	D	G	C	T	A	G	No	L	A	T	S	M	N	M
KJ173363	B	B2	China	Eastern Asia	P	T	Q	G	M	K	P	T	D	G	C	T	A	G	No	L	A	T	S	M	N	M
KJ173364	B	B2	China	Eastern Asia	P	T	Q	G	M	K	P	T	D	G	C	T	A	G	No	L	A	T	S	M	N	M
KJ173365	B	B2	China	Eastern Asia	P	T	Q	G	M	K	P	T	D	G	C	T	A	G	No	L	A	T	S	M	N	M
KJ173366	B	B2	China	Eastern Asia	P	T	Q	G	M	K	P	T	D	G	C	T	A	G	No	L	A	T	S	M	N	M
KJ173367	B	B2	China	Eastern Asia	P	T	Q	G	M	K	P	T	D	G	C	T	A	G	No	L	A	T	S	M	N	M
KJ173368	B	B2	China	Eastern Asia	P	T	Q	G	M	K	P	T	D	G	C	T	A	G	No	L	A	T	S	M	N	M
KJ173369	B	B2	China	Eastern Asia	P	T	Q	G	M	K	P	T	D	G	C	T	A	G	No	L	A	T	S	M	N	M
KJ173374	B	B2	China	Eastern Asia	P	T	Q	G	M	K	P	T	D	G	C	T	A	G	No	L	A	T	S	M	N	M
KJ173375	B	B2	China	Eastern Asia	P	T	Q	G	M	K	P	T	D	R	C	T	A	G	No	L	A	T	S	M	N	M
KJ173376	B	B2	China	Eastern Asia	P	T	Q	G	M	K	P	T	D	G	C	T	A	G	No	L	A	T	S	M	N	M
KJ173377	B	B2	China	Eastern Asia	P	T	Q	G	M	K	P	T	D	G	C	T	A	G	No	L	A	T	S	M	N	M
KJ173379	B	B2	China	Eastern Asia	P	T	Q	G	M	K	P	T	D	G	C	T	T	A	No	L	A	T	S	M	N	M
KJ173381	B	B2	China	Eastern Asia	P	T	Q	G	M	K	P	T	D	G	C	T	A	G	No	L	A	T	S	M	N	M
KJ173382	B	B2	China	Eastern Asia	P	T	Q	G	M	K	P	T	D	G	C	T	A	G	No	L	A	T	S	M	N	M
KJ173383	B	B2	China	Eastern Asia	P	T	Q	G	M	K	P	T	D	G	C	T	A	G	No	L	A	T	S	M	N	M
KJ173386	B	B2	China	Eastern Asia	P	T	Q	G	M	K	P	T	D	G	C	T	A	G	No	L	A	T	S	M	N	M
KJ173387	B	B2	China	Eastern Asia	P	T	Q	G	M	K	P	T	D	G	C	T	A	G	No	L	A	T	S	M	N	M
KJ173388	B	B2	China	Eastern Asia	P	T	Q	G	M	K	P	T	D	G	C	T	A	G	No	L	A	T	S	M	N	M
KJ173389	B	B2	China	Eastern Asia	P	T	Q	G	M	K	P	T	D	G	C	T	A	G	No	L	A	T	S	M	N	M
KJ173390	B	B2	China	Eastern Asia	P	T	Q	G	M	K	P	T	D	G	C	T	A	G	No	L	A	T	S	M	N	M
KJ173397	B	B2	China	Eastern Asia	P	T	Q	G	M	K	P	M	D	G	C	T	A	G	No	L	A	T	S	M	N	M
KJ173398	B	B2	China	Eastern Asia	P	T	Q	G	M	K	P	M	D	G	C	T	A	G	No	L	A	T	S	M	N	M
KJ173399	B	B2	China	Eastern Asia	P	T	Q	G	M	K	P	T	D	G	C	T	A	G	No	L	A	T	S	M	N	M
KJ173400	B	B2	China	Eastern Asia	P	T	Q	G	M	K	P	T	D	G	C	T	A	G	No	L	A	T	S	M	N	M
KJ173401	B	QS-B3	China	Eastern Asia	P	T	Q	G	M	K	P	T	D	G	C	T	A	G	No	L	A	T	S	M	N	M
KJ173402	B	QS-B3	China	Eastern Asia	P	T	Q	G	M	K	P	T	D	G	C	T	A	G	No	L	A	T	S	M	N	M
KJ173403	B	B2	China	Eastern Asia	P	T	Q	G	M	K	P	T	D	A	C	T	A	G	No	L	A	T	S	M	N	M
KJ173405	B	B2	China	Eastern Asia	P	T	Q	G	M	K	P	T	D	G	C	T	A	G	No	L	A	T	S	M	N	M
KJ173406	B	B2	China	Eastern Asia	P	T	Q	G	M	K	P	T	D	G	C	T	A	G	No	L	A	T	S	M	N	M
KJ173407	B	B2	China	Eastern Asia	P	T	Q	G	M	K	P	T	D	G	C	T	A	G	No	L	A	T	S	M	N	M
KJ173408	B	B2	China	Eastern Asia	P	T	Q	G	M	K	P	T	D	G	C	T	A	G	No	L	A	T	S	M	N	M
KJ173409	B	B2	China	Eastern Asia	P	T	Q	G	M	K	P	T	D	G	C	T	A	G	No	L	A	T	S	M	N	M
KJ173410	B	B2	China	Eastern Asia	P	T	Q	G	M	K	P	T	D	G	C	T	A	G	No	L	A	T	S	M	N	M
KJ173411	B	B2	China	Eastern Asia	P	T	Q	G	M	K	P	T	D	G	C	T	A	G	No	L	A	T	S	M	N	M
KJ173412	B	B2	China	Eastern Asia	P	T	Q	G	M	K	P	T	D	G	C	T	A	G	No	L	A	T	S	M	N	M
KJ173413	B	B2	China	Eastern Asia	P	T	Q	G	M	K	P	T	D	G	C	T	A	G	No	L	A	T	S	M	N	M
KJ173414	B	B2	China	Eastern Asia	P	T	Q	G	M	K	P	T	D	G	C	T	A	G	No	L	A	T	S	M	N	M
KJ173415	B	B2	China	Eastern Asia	P	T	Q	G	M	K	P	T	D	G	C	T	A	G	No	L	A	T	S	M	N	M
KJ173416	B	B2	China	Eastern Asia	P	T	Q	G	M	K	P	T	D	G	C	T	A	G	No	L	A	T	S	M	N	M
KJ173417	B	B2	China	Eastern Asia	P	T	Q	G	M	K	P	T	D	G	C	T	A	G	No	L	A	T	S	M	N	M
KJ173420	B	B2	China	Eastern Asia	P	T	Q	G	M	K	P	T	D	G	C	T	A	G	No	L	A	T	S	M	N	M
KJ173421	B	B2	China	Eastern Asia	P	T	Q	G	M	K	P	T	D	G	C	T	A	G	No	L	A	T	S	M	N	M
KJ173422	B	B2	China	Eastern Asia	P	T	Q	G	M	K	P	T	D	G	C	T	A	G	No	L	A	T	S	M	N	M
KJ173423	B	B2	China	Eastern Asia	P	T	Q	G	M	K	P	T	D	G	C	T	A	G	No	L	A	T	S	M	N	M
KJ173425	B	B2	China	Eastern Asia	P	T	Q	G	M	K	P	T	D	G	C	T	A	G	No	L	A	T	S	M	N	M
KJ410490	B	B2	China	Eastern Asia	P	T	Q	G	M	K	P	T	D	G	C	T	T	G	No	L	A	T	S	M	N	M
KJ410500	B	B2	China	Eastern Asia	P	T	Q	G	M	K	P	T	D	G	C	T	T	A	No	L	A	T	S	M	N	M
KJ410502	B	B2	China	Eastern Asia	P	T	Q	G	M	K	P	T	D	G	C	T	A	G	No	L	A	T	S	M	N	M
KJ410507	B	B2	China	Eastern Asia	P	T	Q	G	M	K	P	T	D	G	C	T	A	G	No	L	A	T	S	M	N	M
KJ410516	B	B2	China	Eastern Asia	P	T	Q	G	M	K	P	T	D	G	C	T	A	G	No	L	A	T	S	M	N	M
KJ410517	B	B2	China	Eastern Asia	P	T	Q	G	M	K	P	T	D	G	C	T	A	G	No	L	A	T	S	M	N	M
KJ790200	B	B2	Taiwan	Eastern Asia	P	T	Q	G	M	K	P	T	D	G	C	T	T	A	No	L	A	T	S	M	N	M
KJ803752	B	B2	Malaysia	South-eastern Asia	P	T	Q	G	L	K	P	T	D	G	C	T	A	G	No	L	A	T	S	M	N	M
KJ803755	B	QS-B3	Malaysia	South-eastern Asia	P	T	Q	G	M	K	P	T	D	G	C	T	A	G	No	L	A	T	S	M	N	M
KJ803756	B	B2	Malaysia	South-eastern Asia	P	T	Q	G	M	K	P	T	D	G	C	T	A	G	No	L	A	T	S	M	N	M
KJ803758	B	QS-B3	Malaysia	South-eastern Asia	P	T	Q	G	M	K	P	T	D	G	C	T	A	G	No	L	A	T	S	M	N	M
KJ803763	B	B2	Malaysia	South-eastern Asia	P	T	Q	G	M	K	P	T	D	G	C	T	A	G	No	L	A	T	S	M	N	M
KJ803764	B	B2	Malaysia	South-eastern Asia	P	T	Q	G	M	K	P	T	D	G	C	T	A	G	No	L	A	T	S	M	N	M
KJ803768	B	B2	Malaysia	South-eastern Asia	P	A	Q	G	M	K	P	T	D	G	C	T	T	A	No	L	A	T	S	M	N	M
KJ803773	B	B2	Malaysia	South-eastern Asia	P	T	Q	G	M	K	P	T	D	G	C	T	A	G	No	L	A	T	S	M	N	M
KJ803775	B	B2	Malaysia	South-eastern Asia	P	T	Q	G	M	K	P	T	D	G	C	T	A	G	No	L	A	T	S	M	N	M
KJ803781	B	B2	Malaysia	South-eastern Asia	P	T	Q	G	L	K	P	T	D	G	C	T	A	G	No	L	A	T	S	M	N	M
KJ803783	B	B2	Malaysia	South-eastern Asia	P	T	Q	G	L	K	P	T	D	G	C	T	A	G	No	L	A	T	S	M	N	M
KJ803784	B	QS-B3	Malaysia	South-eastern Asia	P	T	Q	G	L	K	P	T	D	G	C	C	T	A	No	L	A	T	S	M	N	M
KJ803786	B	QS-B3	Malaysia	South-eastern Asia	P	T	Q	G	M	K	P	T	D	G	C	T	T	A	No	L	A	T	S	M	N	M
KJ803789	B	B2	Malaysia	South-eastern Asia	P	T	Q	G	M	K	P	T	D	G	C	T	A	G	No	L	A	T	S	M	N	M
KJ803795	B	B2	Malaysia	South-eastern Asia	P	T	Q	G	L	K	P	T	D	G	C	T	T	G	No	L	A	T	S	M	N	M
KJ803796	B	QS-B3	Malaysia	South-eastern Asia	P	T	Q	G	M	K	P	T	D	G	C	T	T	G	No	L	A	T	S	M	N	M
KJ803797	B	B2	Malaysia	South-eastern Asia	P	T	Q	G	L	K	P	T	D	G	C	T	A	G	No	L	A	T	S	M	N	M
KJ803805	B	B2	Malaysia	South-eastern Asia	P	T	Q	G	T	K	P	T	D	G	C	A	T	A	No	L	A	T	S	M	N	M
KJ803808	B	B2	Malaysia	South-eastern Asia	P	T	Q	G	L	K	P	T	D	G	C	T	A	G	No	L	A	T	S	M	N	M
KJ803816	B	B2	Malaysia	South-eastern Asia	P	T	Q	G	M	K	P	T	D	G	C	T	A	A	No	L	A	T	S	M	N	M
KJ803817	B	B2	Malaysia	South-eastern Asia	P	A	Q	G	M	K	P	T	D	G	C	T	T	G	No	L	A	T	S	M	N	M
KJ803820	B	B2	Malaysia	South-eastern Asia	P	I	Q	G	M	K	P	T	D	G	C	T	A	G	No	L	A	T	S	M	N	M
KJ803824	B	QS-B3	Malaysia	South-eastern Asia	P	T	Q	G	L	K	P	T	D	G	C	T	A	G	No	L	A	T	S	M	N	M
KJ803825	B	B2	Malaysia	South-eastern Asia	P	T	Q	G	M	K	P	T	D	G	C	T	A	G	No	L	A	T	S	M	N	M
KJ843165	B	B2	Argentina	South America	P	T	Q	G	M	K	P	T	D	G	C	T	A	G	No	L	A	T	S	M	N	M
KM213032	B	B2	China	Eastern Asia	P	T	Q	G	M	K	P	T	D	G	C	T	A	G	No	L	A	T	S	M	N	M
KM213034	B	B2	China	Eastern Asia	P	T	Q	G	M	K	P	T	D	G	C	T	T	A	No	L	A	T	S	M	N	M
KM213035	B	B2	China	Eastern Asia	P	A	Q	G	M	K	P	T	D	G	C	T	T	A	No	L	A	T	S	M	N	M
KM213036	B	B2	China	Eastern Asia	P	T	Q	G	M	K	P	T	D	G	C	T	T	A	No	M	A	A	S	V	N	M
KM359440	B	B2	Argentina	South America	P	T	Q	G	M	K	P	T	D	G	C	T	A	G	No	L	A	T	S	M	N	M
KM392072	B	B2	Taiwan	Eastern Asia	P	T	Q	G	M	K	P	T	D	G	C	T	A	G	No	L	A	T	S	M	N	M
KM392083	B	B2	Taiwan	Eastern Asia	P	T	Q	G	M	K	P	T	D	G	C	T	A	G	No	L	A	T	S	M	N	M
KM875416	B	B2	China	Eastern Asia	P	A	Q	G	M	K	P	T	D	G	C	T	A	G	No	L	A	T	S	M	N	M
KM875417	B	B2	China	Eastern Asia	P	A	Q	G	M	K	P	T	D	G	C	T	A	G	No	L	A	T	S	M	N	M
KM875418	B	B2	China	Eastern Asia	P	T	Q	G	M	K	P	T	D	G	T	T	T	A	No	L	A	T	S	M	N	M
KM875420	B	B2	China	Eastern Asia	P	T	Q	G	M	K	P	T	D	G	C	T	T	A	No	L	A	T	S	M	N	M
KP036970	B	B2	China	Eastern Asia	P	T	Q	G	M	K	P	T	D	G	C	T	T	A	No	L	A	T	S	M	N	M
KP148314	B	B2	China	Eastern Asia	P	T	Q	G	M	K	P	T	D	G	C	T	A	G	No	L	A	T	S	M	N	M
KP148317	B	B2	China	Eastern Asia	P	T	Q	G	M	K	P	T	D	G	C	T	A	G	No	L	A	T	S	M	N	M
KP148318	B	B2	China	Eastern Asia	P	T	Q	G	M	K	P	T	D	G	C	T	A	G	No	L	A	T	S	M	N	M
KP148319	B	B2	China	Eastern Asia	P	T	Q	G	M	K	P	T	D	G	C	T	A	G	No	L	A	T	S	M	N	M
KP148320	B	B2	China	Eastern Asia	P	T	Q	G	M	K	P	T	D	G	C	T	A	G	No	L	A	T	S	M	N	M
KP148321	B	B2	China	Eastern Asia	P	T	Q	G	M	K	P	T	D	G	C	T	A	G	No	L	A	T	S	M	N	M
KP148322	B	B2	China	Eastern Asia	P	T	Q	G	M	K	P	T	D	G	C	T	A	G	No	L	A	T	S	M	N	M
KP148323	B	B2	China	Eastern Asia	P	T	Q	G	M	K	P	T	D	G	C	T	A	G	No	L	A	T	S	M	N	M
KP148324	B	B2	China	Eastern Asia	P	T	Q	G	M	E	P	T	D	G	C	T	A	G	No	L	A	T	S	M	N	M
KP148325	B	B2	China	Eastern Asia	P	T	Q	G	M	K	P	T	D	G	C	T	A	G	No	L	A	T	S	M	N	M
KP148326	B	B2	China	Eastern Asia	P	T	Q	G	M	K	P	T	D	G	C	T	A	G	No	L	A	T	S	M	N	M
KP148327	B	B2	China	Eastern Asia	P	T	Q	G	M	K	P	T	D	G	C	T	A	G	No	L	A	T	S	M	N	M
KP148328	B	B2	China	Eastern Asia	P	T	Q	G	M	K	P	T	D	G	C	T	A	G	No	L	A	T	S	M	N	M
KP148330	B	B2	China	Eastern Asia	P	T	Q	G	M	K	P	T	D	G	C	T	A	G	No	L	A	T	S	M	N	M
KP148331	B	B2	China	Eastern Asia	P	T	Q	G	M	K	P	T	D	G	C	T	A	G	No	L	A	T	S	M	N	M
KP148332	B	B2	China	Eastern Asia	P	T	Q	G	M	K	P	T	D	G	C	T	A	G	No	L	A	T	S	M	N	M
KP148333	B	B2	China	Eastern Asia	P	T	Q	G	M	K	P	T	D	G	C	T	A	G	No	L	A	T	S	M	N	M
KP148334	B	B2	China	Eastern Asia	P	T	Q	G	M	K	P	T	D	G	C	T	A	G	No	L	A	T	S	M	N	M
KP148335	B	B2	China	Eastern Asia	P	T	Q	G	M	K	P	T	D	G	C	T	A	G	No	L	A	T	S	M	N	M
KP148336	B	B2	China	Eastern Asia	P	T	Q	G	M	K	P	T	D	G	C	T	A	G	No	L	A	T	S	M	N	M
KP148338	B	B2	China	Eastern Asia	P	T	Q	G	M	K	P	T	D	G	C	T	A	G	No	L	A	T	S	M	N	M
KP148339	B	B2	China	Eastern Asia	P	T	Q	G	M	K	P	T	D	G	C	T	A	G	No	L	A	T	S	M	N	M
KP148340	B	B2	China	Eastern Asia	P	T	Q	G	M	K	P	T	D	G	C	T	A	G	No	L	A	T	S	M	N	M
KP148341	B	B2	China	Eastern Asia	P	T	Q	G	M	K	P	T	D	G	C	T	A	G	No	L	A	T	S	M	N	M
KP148342	B	B2	China	Eastern Asia	P	T	Q	G	M	K	P	T	D	G	C	T	A	G	No	L	A	T	S	M	N	M
KP148343	B	B2	China	Eastern Asia	P	T	Q	G	M	K	P	T	D	G	C	C	A	G	No	L	A	T	S	M	N	M
KP148344	B	B2	China	Eastern Asia	P	T	Q	G	M	K	P	T	D	G	C	T	A	G	No	L	A	T	S	M	N	M
KP148345	B	B2	China	Eastern Asia	P	T	Q	G	M	K	P	T	D	G	C	T	A	G	No	L	A	T	S	M	N	M
KP148346	B	B2	China	Eastern Asia	P	T	Q	G	M	K	P	T	D	G	C	T	A	G	No	L	A	T	S	M	N	M
KP148347	B	B2	China	Eastern Asia	P	T	Q	G	M	K	P	T	D	G	C	T	A	G	No	L	A	T	S	M	N	M
KP148348	B	B2	China	Eastern Asia	P	T	Q	G	M	K	P	T	D	G	C	T	A	G	No	L	A	T	S	M	N	M
KP148349	B	B2	China	Eastern Asia	P	T	Q	G	M	K	P	T	D	G	C	T	A	G	No	L	A	T	G	M	N	M
KP148356	B	B2	China	Eastern Asia	P	T	Q	G	M	K	P	T	D	G	C	T	A	G	No	L	A	T	S	M	N	M
KP148357	B	B2	China	Eastern Asia	P	T	Q	G	M	K	P	T	D	G	C	T	A	G	No	L	A	T	S	M	N	M
KP148359	B	B2	China	Eastern Asia	P	T	Q	G	M	K	P	T	D	G	C	T	A	G	No	L	A	T	S	M	N	M
KP148360	B	B2	China	Eastern Asia	P	T	Q	G	M	K	P	T	D	G	C	T	A	G	No	L	A	T	S	M	N	M
KP148361	B	B2	China	Eastern Asia	P	T	Q	G	M	K	P	T	D	G	C	T	A	G	No	L	A	T	S	M	N	M
KP148362	B	B2	China	Eastern Asia	P	T	Q	G	M	K	P	T	D	G	C	T	A	G	No	L	A	T	S	M	N	M
KP148363	B	B2	China	Eastern Asia	P	T	Q	G	M	K	P	T	D	G	C	T	A	G	No	L	A	T	S	M	N	M
KP148364	B	B2	China	Eastern Asia	P	T	Q	G	M	K	P	T	D	G	C	T	A	G	No	L	A	T	S	M	N	M
KP148365	B	B2	China	Eastern Asia	P	T	Q	G	M	K	P	T	D	G	C	T	A	G	No	L	A	T	S	M	N	M
KP148366	B	B2	China	Eastern Asia	P	T	Q	G	M	K	P	T	D	G	C	T	A	G	No	L	A	T	S	M	N	M
KP148367	B	QS-B3	China	Eastern Asia	P	T	Q	G	M	K	P	T	D	G	C	T	A	G	No	L	A	T	S	M	N	M
KP148368	B	QS-B3	China	Eastern Asia	P	T	Q	G	M	K	P	T	D	G	C	T	A	G	No	L	A	T	S	M	N	M
KP148369	B	QS-B3	China	Eastern Asia	P	T	Q	G	M	K	P	T	D	G	C	T	A	G	No	L	A	T	S	M	N	M
KP148370	B	QS-B3	China	Eastern Asia	P	T	Q	G	M	K	P	T	D	G	C	T	A	G	No	L	A	T	S	M	N	M
KP148371	B	QS-B3	China	Eastern Asia	P	T	Q	G	M	K	P	T	D	G	C	T	A	G	No	L	A	T	S	M	N	M
KP148372	B	QS-B3	China	Eastern Asia	P	T	Q	G	M	K	P	T	D	G	C	T	A	G	No	L	A	T	S	M	N	M
KP148373	B	QS-B3	China	Eastern Asia	P	T	Q	G	M	K	P	T	D	G	C	T	A	G	No	L	A	T	S	M	N	M
KP148374	B	QS-B3	China	Eastern Asia	P	T	Q	G	M	K	P	T	D	G	C	T	A	G	No	L	A	T	S	M	N	M
KP148375	B	QS-B3	China	Eastern Asia	P	T	Q	G	M	K	P	T	D	G	C	T	A	G	No	L	A	T	S	M	N	M
KP148376	B	QS-B3	China	Eastern Asia	P	T	Q	G	M	K	P	T	D	G	C	T	A	G	No	L	A	T	S	M	N	M
KP148377	B	QS-B3	China	Eastern Asia	P	T	Q	G	M	K	P	T	D	G	C	T	A	G	No	L	A	T	S	M	N	M
KP148378	B	QS-B3	China	Eastern Asia	P	T	Q	G	M	K	P	T	D	G	C	T	A	G	No	L	A	T	S	M	N	M
KP148379	B	QS-B3	China	Eastern Asia	P	T	Q	G	M	K	P	T	D	G	C	T	A	G	No	L	A	T	S	M	N	M
KP148380	B	QS-B3	China	Eastern Asia	P	T	Q	G	M	K	P	T	D	G	C	T	A	G	No	L	A	T	S	M	N	M
KP148382	B	QS-B3	China	Eastern Asia	P	T	Q	G	M	K	P	T	D	G	C	T	A	G	No	L	A	T	S	M	N	M
KP148383	B	QS-B3	China	Eastern Asia	P	T	Q	G	M	K	P	T	D	G	C	T	A	G	No	L	A	T	S	M	N	M
KP148384	B	QS-B3	China	Eastern Asia	P	T	Q	G	M	K	P	T	D	G	C	T	A	G	No	L	A	T	G	M	N	M
KP148385	B	QS-B3	China	Eastern Asia	P	T	Q	G	M	K	P	T	D	G	C	T	A	G	No	L	A	T	S	M	N	M
KP148386	B	QS-B3	China	Eastern Asia	P	T	Q	G	M	K	P	T	D	G	C	T	A	G	No	L	A	T	S	M	N	M
KP148387	B	QS-B3	China	Eastern Asia	P	T	Q	G	M	K	P	T	D	G	C	T	A	G	No	L	A	T	S	M	N	M
KP148388	B	QS-B3	China	Eastern Asia	P	T	Q	G	M	K	P	T	D	G	C	T	A	G	No	L	A	T	S	M	N	M
KP148389	B	QS-B3	China	Eastern Asia	P	T	Q	G	M	K	P	T	D	G	C	T	A	G	No	L	A	T	S	M	N	M
KP148390	B	QS-B3	China	Eastern Asia	P	T	Q	G	M	K	P	T	D	G	C	T	A	G	No	L	A	T	S	M	N	M
KP148391	B	QS-B3	China	Eastern Asia	P	T	Q	G	M	K	P	T	D	G	C	T	A	G	No	L	A	T	S	M	N	M
KP148392	B	QS-B3	China	Eastern Asia	P	T	Q	G	M	K	P	T	D	G	C	T	A	G	No	L	A	T	S	M	N	M
KP148394	B	QS-B3	China	Eastern Asia	P	T	Q	G	M	K	P	T	D	G	C	T	A	G	No	L	A	T	S	M	N	M
KP148395	B	QS-B3	China	Eastern Asia	P	T	Q	G	M	K	P	T	D	G	C	T	A	G	No	L	A	T	S	M	N	M
KP148396	B	QS-B3	China	Eastern Asia	P	T	Q	G	M	K	P	T	D	G	C	T	A	G	No	L	A	T	S	M	N	M
KP148397	B	QS-B3	China	Eastern Asia	P	T	Q	G	M	K	P	T	D	G	C	T	A	G	No	L	A	T	S	M	N	M
KP148398	B	QS-B3	China	Eastern Asia	P	T	Q	G	M	K	P	T	D	G	C	T	A	G	No	L	A	T	S	M	N	M
KP148401	B	QS-B3	China	Eastern Asia	P	T	Q	G	M	K	P	T	D	G	C	T	A	G	No	L	A	T	S	M	N	M
KP148403	B	QS-B3	China	Eastern Asia	P	T	Q	G	M	K	P	T	D	G	C	T	A	G	No	L	A	T	S	M	N	M
KP148405	B	QS-B3	China	Eastern Asia	P	T	Q	G	M	K	P	T	D	G	C	T	A	G	No	L	A	T	S	M	N	M
KP148406	B	QS-B3	China	Eastern Asia	P	T	Q	G	M	K	P	T	D	G	C	T	A	G	No	L	A	T	S	M	N	M
KP148407	B	QS-B3	China	Eastern Asia	P	T	Q	G	M	K	P	T	D	G	C	T	A	G	No	L	A	T	S	M	N	M
KP148409	B	QS-B3	China	Eastern Asia	P	T	Q	G	M	K	P	T	D	G	C	T	A	G	No	L	A	T	S	M	N	M
KP148410	B	QS-B3	China	Eastern Asia	P	T	Q	G	M	K	P	T	D	G	C	T	A	G	No	L	A	T	S	M	N	M
KP148411	B	QS-B3	China	Eastern Asia	P	T	Q	G	M	K	P	T	D	G	C	T	A	G	No	L	A	T	S	M	N	M
KP148413	B	QS-B3	China	Eastern Asia	P	T	Q	G	M	K	P	T	D	G	C	T	A	G	No	L	A	T	S	M	N	M
KP148414	B	QS-B3	China	Eastern Asia	P	T	Q	G	M	K	P	T	D	G	C	T	A	G	No	L	A	T	S	M	N	M
KP148415	B	QS-B3	China	Eastern Asia	P	T	Q	G	M	K	P	T	D	G	C	T	A	G	No	L	A	T	S	M	N	M
KP148416	B	QS-B3	China	Eastern Asia	P	T	Q	G	M	K	P	T	D	G	C	T	A	G	No	L	A	T	S	M	N	M
KP148418	B	QS-B3	China	Eastern Asia	P	T	Q	G	M	K	P	T	D	G	C	T	A	G	No	L	A	T	S	M	N	M
KP148420	B	QS-B3	China	Eastern Asia	P	T	Q	G	M	K	P	T	D	G	C	T	A	G	No	L	A	T	S	M	N	M
KP148423	B	QS-B3	China	Eastern Asia	P	T	Q	G	M	K	P	T	D	G	C	T	A	G	No	L	A	T	S	M	N	M
KP148424	B	QS-B3	China	Eastern Asia	P	T	Q	G	M	K	P	T	D	G	C	T	A	G	No	L	A	T	S	M	N	M
KP148425	B	QS-B3	China	Eastern Asia	P	T	Q	G	M	K	P	T	D	G	C	T	A	G	No	L	A	T	S	M	N	M
KP148429	B	QS-B3	China	Eastern Asia	P	T	Q	G	M	K	P	T	D	G	C	T	A	G	No	L	A	T	S	M	N	M
KP148430	B	QS-B3	China	Eastern Asia	P	T	Q	G	M	K	P	T	D	G	C	T	A	G	No	L	A	T	S	M	N	M
KP148433	B	QS-B3	China	Eastern Asia	P	T	Q	G	M	K	P	T	D	G	C	T	A	G	No	L	A	T	S	M	N	M
KP148435	B	QS-B3	China	Eastern Asia	P	T	Q	G	M	K	P	T	D	G	C	T	A	G	No	L	A	T	S	M	N	M
KP148437	B	QS-B3	China	Eastern Asia	P	T	Q	G	L	K	P	T	D	G	C	T	A	G	No	L	A	T	S	M	N	M
KP148438	B	QS-B3	China	Eastern Asia	P	T	Q	G	M	K	P	T	D	G	C	T	A	G	No	L	A	T	S	M	N	M
KP148439	B	QS-B3	China	Eastern Asia	P	T	Q	G	M	K	P	T	D	G	C	T	A	G	No	L	A	T	S	M	N	M
KP148440	B	QS-B3	China	Eastern Asia	P	T	Q	G	M	K	P	T	D	G	C	T	A	G	No	L	A	T	S	M	N	M
KP148451	B	QS-B3	China	Eastern Asia	P	T	Q	G	M	K	P	T	D	G	C	T	A	G	No	L	A	T	S	M	N	M
KP148452	B	QS-B3	China	Eastern Asia	P	T	Q	G	L	K	P	T	D	G	C	T	A	G	No	L	A	T	S	M	N	M
KP148455	B	QS-B3	China	Eastern Asia	P	T	Q	G	L	K	P	T	D	G	C	T	A	G	No	L	A	T	S	M	N	M
KP148456	B	QS-B3	China	Eastern Asia	P	T	Q	G	L	K	P	T	D	G	C	T	A	G	No	L	A	T	S	M	N	M
KP148457	B	QS-B3	China	Eastern Asia	P	T	Q	G	L	K	P	T	D	G	C	T	A	G	No	L	A	T	S	M	N	M
KP148458	B	QS-B3	China	Eastern Asia	P	T	Q	G	L	K	P	T	D	G	C	T	A	G	No	L	A	T	S	M	N	M
KP148459	B	QS-B3	China	Eastern Asia	P	T	Q	G	L	K	P	T	D	G	C	T	A	G	No	L	A	T	S	M	N	M
KP148461	B	QS-B3	China	Eastern Asia	P	T	Q	G	L	K	P	T	D	G	C	T	A	G	No	L	A	T	S	M	N	M
KP148579	B	B2	China	Eastern Asia	P	T	Q	G	M	K	P	T	D	G	C	T	A	G	No	L	A	T	S	M	N	M
KP148581	B	B2	China	Eastern Asia	P	T	Q	G	M	K	P	T	D	G	C	T	A	G	No	L	A	T	S	M	N	M
KP148582	B	B2	China	Eastern Asia	P	T	Q	G	M	K	P	T	D	G	C	T	A	G	No	L	A	T	S	M	N	M
KP406201	B	B2	Taiwan	Eastern Asia	P	T	Q	G	M	K	P	T	D	G	C	T	A	G	No	L	A	T	S	M	N	M
KP406278	B	B2	Taiwan	Eastern Asia	P	T	Q	G	M	K	P	T	D	G	C	T	A	G	No	L	A	T	S	M	N	M
KP659234	B	B5	Canada	Northern America	P	T	Q	G	M	K	P	T	D	G	C	T	A	G	No	L	A	T	S	M	N	M
KP659235	B	B5	Canada	Northern America	P	T	Q	G	M	K	P	T	D	G	C	T	A	G	No	L	A	T	S	M	N	M
KP659237	B	B5	Canada	Northern America	P	T	Q	G	M	K	P	T	D	G	C	T	A	G	No	L	A	T	S	M	N	M
KP659245	B	B5	Canada	Northern America	P	T	Q	G	M	K	P	T	D	G	C	T	A	G	No	L	A	T	S	M	N	M
KP659246	B	B5	Canada	Northern America	P	T	Q	G	M	K	P	T	D	G	C	T	A	G	No	L	A	T	S	M	N	M
KP659247	B	B5	Canada	Northern America	P	T	Q	G	M	K	P	T	D	G	C	T	A	G	No	L	A	T	S	M	N	M
KP659248	B	B5	Canada	Northern America	P	T	Q	G	M	K	P	T	D	G	C	T	A	G	No	L	A	T	S	M	N	M
KP659249	B	B5	Canada	Northern America	P	T	Q	G	M	K	P	T	D	G	Y	T	A	G	No	L	A	T	S	M	N	M
KP659250	B	B5	Canada	Northern America	P	T	Q	G	M	K	P	T	D	G	Y	T	A	G	No	L	A	T	S	M	N	M
KP659251	B	B5	Canada	Northern America	P	T	Q	G	M	K	P	T	D	G	T	T	A	G	No	L	A	T	S	M	N	M
KP659252	B	B5	Canada	Northern America	P	T	Q	G	M	K	P	T	D	G	C	T	A	G	No	L	A	T	S	M	N	M
KP659253	B	B5	Canada	Northern America	P	T	Q	G	M	K	P	T	D	G	C	T	A	G	No	L	A	T	S	M	N	M
KP659254	B	B5	Canada	Northern America	P	T	Q	G	M	K	P	T	D	G	C	C	A	G	No	L	A	T	S	M	N	M
KP659255	B	B5	Canada	Northern America	P	T	Q	G	M	K	P	T	D	G	C	T	A	G	No	L	A	T	S	M	N	M
KR152339	B	B2	China	Eastern Asia	P	T	Q	G	M	K	P	T	D	G	C	T	A	G	No	L	A	T	S	M	N	M
KR232337	B	B2	China	Eastern Asia	P	T	Q	G	M	K	P	T	D	G	C	T	A	G	No	L	A	T	S	M	N	M
KT749820	B	B2	Belgium	Western Europe	P	T	Q	G	M	K	P	T	D	G	T	T	T	A	No	L	A	T	S	M	N	M
KU234318	B	B4	Vietnam	South-eastern Asia	P	T	Q	G	M	K	P	T	D	G	C	T	A	G	No	L	A	T	S	M	N	M
KU963799	B	B2	China	Eastern Asia	P	T	Q	G	M	K	P	T	D	G	C	T	A	G	No	L	A	T	S	M	N	M
KU963800	B	B2	China	Eastern Asia	P	T	Q	G	M	K	P	T	D	G	C	T	A	G	No	L	A	T	S	M	N	M
KU963801	B	B2	China	Eastern Asia	P	T	Q	G	M	K	P	T	D	G	C	T	A	G	No	L	A	T	S	M	N	M
KU963802	B	B2	China	Eastern Asia	P	T	Q	G	M	K	P	T	D	G	C	T	A	G	No	L	A	T	S	M	N	M
KU963803	B	B2	China	Eastern Asia	P	T	Q	G	M	K	P	T	D	G	C	T	A	G	No	L	A	T	S	M	N	M
KU963804	B	B2	China	Eastern Asia	P	T	Q	G	M	K	P	T	D	G	C	T	A	G	No	L	A	T	S	M	N	M
KU963805	B	B2	China	Eastern Asia	P	T	Q	G	M	K	P	T	D	G	C	T	A	G	No	L	A	T	S	M	N	M
KU963806	B	B2	China	Eastern Asia	P	T	Q	G	M	K	P	T	D	G	C	T	A	G	No	L	A	T	S	M	N	M
KU963807	B	B2	China	Eastern Asia	P	T	Q	G	M	K	P	T	D	G	C	T	A	G	No	L	A	T	S	M	N	M
KU963808	B	B2	China	Eastern Asia	P	T	Q	G	M	K	P	T	D	G	C	T	A	G	No	L	A	T	S	M	N	M
KU963809	B	B2	China	Eastern Asia	P	T	Q	G	M	K	P	T	D	G	C	T	A	G	No	L	A	T	S	M	N	M
KU963810	B	B2	China	Eastern Asia	P	T	Q	G	M	K	P	T	D	G	C	T	A	G	No	L	A	T	S	M	N	M
[truncated: 4,480 more rows]
